# Supplementary material for: Dehydration synthesis and crystal structure of terbium oxychloride, TbOCl
Source: Acta Crystallogr E Crystallogr Commun. 2020 Apr 3;76(Pt 5):621–4. doi: 10.1107/S2056989020004387 (PMC7199267; doi:10.1107/S2056989020004387)
Supplement: Supplementary file 1 [file e-76-00621-sup1.cif]

##############################################################################
#                                                                            #
# This CIF contains the data in a paper accepted for publication in          #
# Acta Crystallographica Section E. It conforms to the requirements of       #
# Notes for Authors for Acta Crystallographica Section E, and has been       #
# peer reviewed under the auspices of the IUCr Commission on Journals.       #
#                                                                            #
# Full details of the Crystallographic Information File format               #
# are given in the paper "The Crystallographic Information File (CIF):       #
# a New Standard Archive File for Crystallography" by S. R. Hall, F. H.      #
# Allen and I. D. Brown [Acta Cryst. (1991), A47, 655-685].                  #
#                                                                            #
# The current version of the core CIF dictionary is obtainable from          #
# ftp://ftp.iucr.org/pub/cif_core.dic.                                       #
#                                                                            #
# Software is freely available for graphical display of the structure(s)     #
# in this CIF. For information consult the CIF software page                 #
# http://www.iucr.org/resources/cif/software.                                #
#                                                                            #
# This file may be used for bona fide research purposes within the           #
# scientific community so long as proper attribution is given to the journal # 
# article from which it was obtained.                                        #
#                                                                            #
##############################################################################
data_global
loop_
    _audit_conform_dict_name
    _audit_conform_dict_version
    cif_core.dic .
    cif_pd.dic .
_journal_data_validation_number     ?
_journal_date_recd_electronic     2020-02-27
_journal_date_accepted     2020-03-30
_journal_name_full     'Acta Crystallographica, Section E'
_journal_year     2020
_journal_volume     76
_journal_issue      5
_journal_page_first     621
_journal_page_last     624
_journal_paper_category     GI
_journal_paper_doi     10.1107/S2056989020004387
_journal_coeditor_code     HB7896
_publ_contact_author_name     'Saehwa Chong'
_publ_contact_author_address
;
Pacific Northwest National Laboratory, Richland, WA 99352, USA
;
_publ_contact_author_email     'saehwa.chong@pnnl.gov'
_publ_contact_author_fax     ?
_publ_contact_author_phone     ?
_publ_section_title
;
Dehydration synthesis and crystal structure of terbium oxychloride, TbOCl
;
_publ_section_title_footnote     .
loop_
    _publ_author_name
    _publ_author_footnote
    _publ_author_address
    'Chong, Saehwa' .
;
Pacific Northwest National Laboratory, Richland, WA 99352, USA
;
    'Riley, Brian J.' .
;
Pacific Northwest National Laboratory, Richland, WA 99352, USA
;
    'Nelson, Zayne J.' .
;
Pacific Northwest National Laboratory, Richland, WA 99352, USA
;
_publ_section_synopsis
;
Terbium oxychloride, TbOCl, was synthesized <i>via</i> the simple
heat-treatment of TbCl~3~\\cdot6H~2~O and its structure was determined by
refinement against X-ray powder diffraction data. TbOCl crystallizes with the
matlockite (PbFCl) structure in the tetragonal space group
<i>P</i>4/<i>nmm</i> and is composed of alternating (001) layers of
(TbO)<i>~n~</i> and <i>n</i> Cl^-^.
;
data_I
_database_code_depnum_ccdc_archive 'CCDC 1993793'
loop_
    _audit_conform_dict_name
    _audit_conform_dict_version
    cif_core.dic .
    cif_pd.dic .
_chemical_name_systematic
;
Terbium oxychloride
;
_chemical_name_common     ?
_chemical_formula_moiety     'Tb O Cl'
_chemical_formula_sum     'Cl1 O1 Tb1'
_chemical_formula_structural     ?
_chemical_formula_analytical     ?
_chemical_formula_iupac     'Tb O Cl'
_chemical_formula_weight     210.4
_chemical_melting_point     ?
_chemical_compound_source     ?
_space_group_crystal_system     tetragonal
_space_group_name_H-M_alt     'P 4/n m m'
_space_group_name_Hall     'P 4ab 2ab -1ab'
loop_
    _space_group_symop_id
    _space_group_symop_operation_xyz
    1 x,y,z
    2 -x,-y,z
    3 -y+1/2,x+1/2,z
    4 y+1/2,-x+1/2,z
    5 -x+1/2,y+1/2,-z
    6 x+1/2,-y+1/2,-z
    7 y,x,-z
    8 -y,-x,-z
    9 -x+1/2,-y+1/2,-z
    10 x+1/2,y+1/2,-z
    11 y,-x,-z
    12 -y,x,-z
    13 x,-y,z
    14 -x,y,z
    15 -y+1/2,-x+1/2,z
    16 y+1/2,x+1/2,z
_cell_length_a     3.9279(2)
_cell_length_b     3.9279(2)
_cell_length_c     6.6556(5)
_cell_angle_alpha     90
_cell_angle_beta     90
_cell_angle_gamma     90
_cell_volume     102.684(12)
_cell_formula_units_Z     2
_cell_measurement_temperature     293
_cell_special_details     ?
_exptl_crystal_description     'powder'
_exptl_crystal_density_diffrn     6.8041
_pd_char_colour     'light brown'
_pd_char_particle_morphology     ?
_exptl_absorpt_coefficient_mu     ?
_exptl_absorpt_correction_type     ?
_exptl_absorpt_process_details     ?
_exptl_absorpt_correction_T_min     ?
_exptl_absorpt_correction_T_max     ?
_exptl_special_details     ?
_diffrn_ambient_temperature     293
_diffrn_source     'sealed X-ray tube'
_diffrn_radiation_type     'Cu K\a'
_diffrn_radiation_wavelength     1.54188
_diffrn_radiation_source     'sealed X-ray tube'
_diffrn_radiation_monochromator     ?
_diffrn_measurement_device_type     'Bruker D8 Advance'
_diffrn_detector     'Si strip'
_pd_instr_dist_src/spec     ?
_pd_instr_dist_spec/detc     ?
_pd_instr_location     ?
_pd_meas_2theta_fixed     ?
_pd_meas_2theta_range_min     5.000
_pd_meas_2theta_range_max     68.977
_pd_meas_2theta_range_inc     0.019
_pd_meas_number_of_points     3292
_pd_meas_scan_method     step
_pd_meas_special_details     ?
_refine_special_details     ?
_refine_ls_matrix_type     ?
_refine_ls_R_factor_all     0.0331
_refine_ls_R_factor_gt     0.0331
_refine_ls_wR_factor_all     0.0507
_refine_ls_wR_factor_gt     0.0507
_refine_ls_goodness_of_fit_all     3.70
_refine_ls_restrained_S_all     ?
_refine_ls_number_parameters     17
_refine_ls_number_restraints     ?
_refine_ls_number_constraints     ?
_refine_ls_hydrogen_treatment     ?
_refine_ls_weighting_scheme     sigma
_refine_ls_weighting_details     ?
_refine_ls_shift/su_max     0.0301
_refine_ls_shift/su_mean     0.0067
_refine_diff_density_max     0.86
_refine_diff_density_min     -1.04
_refine_ls_extinction_method     ?
_refine_ls_extinction_coef     ?
loop_
    _atom_type_symbol
    _atom_type_scat_dispersion_real
    _atom_type_scat_dispersion_imag
    _atom_type_scat_source
    Cl 0.3639 0.7018 'International Tables Vol C tables 4.2.6.8 and 6.1.1.1'
    O 0.0492 0.0322 'International Tables Vol C tables 4.2.6.8 and 6.1.1.1'
    Tb -9.1472 9.1891 'International Tables Vol C tables 4.2.6.8 and 6.1.1.1'
_computing_data_collection
;
<i>XRD Commander</i> (Kienle & Jacob, 2003)
;
_computing_cell_refinement
;
<i>TOPAS</i> (Bruker, 2009)
;
_computing_data_reduction     ?
_computing_structure_solution
;
SUPERFLIP (Palatinus & Chapuis, 2007)
;
_computing_structure_refinement
;
JANA2006 (Pet\<r\'i\<cek <i>et al.</i>,  2014)
;
_computing_molecular_graphics
;
<i>VESTA</i> (Momma & Izumi, 2011)
;
_computing_publication_material
;
publCIF (Westrip, 2010)
;
_pd_calibration_special_details     ?
_pd_prep_cool_rate     ?
_pd_prep_pressure     ?
_pd_prep_temperature     ?
_pd_proc_2theta_range_min     5
_pd_proc_2theta_range_max     68.977
_pd_proc_2theta_range_inc     0.019
_pd_proc_info_data_reduction     ?
_pd_proc_info_excluded_regions     ?
_pd_proc_ls_background_function     '8 Chebyshev polynoms'
_pd_proc_ls_pref_orient_corr     'March & Dollase'
_pd_proc_ls_prof_R_factor     0.0203
_pd_proc_ls_prof_wR_factor     0.0322
_pd_proc_ls_prof_wR_expected     0.0087
_pd_proc_ls_profile_function     'Pseudo-Voigt'
_pd_proc_ls_special_details     ?
_pd_proc_wavelength     ?
_pd_spec_mount_mode     reflection
_pd_spec_mounting     'packed powder pellet'
_pd_spec_shape     cylinder
_pd_spec_size_axial     25
_pd_spec_size_equat     25
_pd_spec_size_thick     1
loop_
    _atom_site_type_symbol
    _atom_site_label
    _atom_site_fract_x
    _atom_site_fract_y
    _atom_site_fract_z
    _atom_site_U_iso_or_equiv
    _atom_site_adp_type
    _atom_site_calc_flag
    _atom_site_refinement_flags
    _atom_site_occupancy
    _atom_site_site_symmetry_multiplicity
    _atom_site_disorder_assembly
    _atom_site_disorder_group
    Tb Tb1 0.5 0 0.3305(2) 0.002 Uani d . 1 2 . .
    Cl Cl1 0 0.5 0.1298(9) 0.002 Uani d . 1 2 . .
    O O1 1 0 0.5 0.002 Uani d . 1 2 . .
loop_
    _atom_site_aniso_label
    _atom_site_aniso_U_11
    _atom_site_aniso_U_22
    _atom_site_aniso_U_33
    _atom_site_aniso_U_12
    _atom_site_aniso_U_13
    _atom_site_aniso_U_23
    _atom_site_aniso_type_symbol
    Tb1 0.002 0.002 0.002 0 0 0 Tb
    Cl1 0.002 0.002 0.002 0 0 0 Cl
    O1 0.002 0.002 0.002 0 0 0 O
_geom_special_details     ?
loop_
    _geom_bond_atom_site_label_1
    _geom_bond_atom_site_label_2
    _geom_bond_site_symmetry_1
    _geom_bond_site_symmetry_2
    _geom_bond_distance
    _geom_bond_publ_flag
    Tb1 Tb1 . 5_546 3.5784(13) ?
    Tb1 Tb1 . 5_556 3.5784(13) ?
    Tb1 Tb1 . 5_646 3.5784(13) ?
    Tb1 Tb1 . 5_656 3.5784(13) ?
    Tb1 O1 . 1_455 2.2649(7) ?
    Tb1 O1 . . 2.2649(7) ?
    Tb1 O1 . 3_535 2.2649(7) ?
    Tb1 O1 . 3_545 2.2649(7) ?
loop_
    _geom_angle_atom_site_label_1
    _geom_angle_atom_site_label_2
    _geom_angle_atom_site_label_3
    _geom_angle_site_symmetry_1
    _geom_angle_site_symmetry_2
    _geom_angle_site_symmetry_3
    _geom_angle
    _geom_angle_publ_flag
    Tb1 Tb1 Tb1 5_546 . 5_556 66.57(2) ?
    Tb1 Tb1 Tb1 5_546 . 5_646 66.57(2) ?
    Tb1 Tb1 Tb1 5_546 . 5_656 101.82(4) ?
    Tb1 Tb1 O1 5_546 . 1_455 37.817(14) ?
    Tb1 Tb1 O1 5_546 . . 99.31(4) ?
    Tb1 Tb1 O1 5_546 . 3_535 37.817(14) ?
    Tb1 Tb1 O1 5_546 . 3_545 99.31(4) ?
    Tb1 Tb1 Tb1 5_556 . 5_646 101.82(4) ?
    Tb1 Tb1 Tb1 5_556 . 5_656 66.57(2) ?
    Tb1 Tb1 O1 5_556 . 1_455 37.817(14) ?
    Tb1 Tb1 O1 5_556 . . 99.31(4) ?
    Tb1 Tb1 O1 5_556 . 3_535 99.31(4) ?
    Tb1 Tb1 O1 5_556 . 3_545 37.817(14) ?
    Tb1 Tb1 Tb1 5_646 . 5_656 66.57(2) ?
    Tb1 Tb1 O1 5_646 . 1_455 99.31(4) ?
    Tb1 Tb1 O1 5_646 . . 37.817(14) ?
    Tb1 Tb1 O1 5_646 . 3_535 37.817(14) ?
    Tb1 Tb1 O1 5_646 . 3_545 99.31(4) ?
    Tb1 Tb1 O1 5_656 . 1_455 99.31(4) ?
    Tb1 Tb1 O1 5_656 . . 37.817(14) ?
    Tb1 Tb1 O1 5_656 . 3_535 99.31(4) ?
    Tb1 Tb1 O1 5_656 . 3_545 37.817(14) ?
    O1 Tb1 O1 1_455 . . 120.25(6) ?
    O1 Tb1 O1 1_455 . 3_535 75.63(3) ?
    O1 Tb1 O1 1_455 . 3_545 75.63(3) ?
    O1 Tb1 O1 . . 3_535 75.63(3) ?
    O1 Tb1 O1 . . 3_545 75.63(3) ?
    O1 Tb1 O1 3_535 . 3_545 120.25(6) ?
    Tb1 O1 Tb1 . . 1_655 120.25(4) ?
    Tb1 O1 Tb1 . . 5_646 104.37(2) ?
    Tb1 O1 Tb1 . . 5_656 104.37(2) ?
    Tb1 O1 Tb1 1_655 . 5_646 104.37(2) ?
    Tb1 O1 Tb1 1_655 . 5_656 104.37(2) ?
    Tb1 O1 Tb1 5_646 . 5_656 120.25(4) ?
_iucr_refine_instructions_details
;
    3    0    0    1    0
 1.572155 0.000000 0.000000 0.000000 0.000000 0.000000      100000
 0.000000 0.000000 0.000000                                 000
 0.000000 0.000000 0.000000 0.000000 0.000000 0.000000      000000
 0.000000 0.000000 0.000000 0.000000 0.000000 0.000000      000000
Tb1       1  1     0.125000 0.500000 0.000000 0.330501
 0.002000 0.000000 0.000000 0.000000 0.000000 0.000000      0001000000
Cl1       3  1     0.125000 0.000000 0.500000 0.129837
 0.002000 0.000000 0.000000 0.000000 0.000000 0.000000      0001000000
O1        2  1     0.125000 1.000000 0.000000 0.500000
 0.002000 0.000000 0.000000 0.000000 0.000000 0.000000      0000000000
----------------------------   s.u. block   ----------------------------
 0.003632 0.000000 0.000000 0.000000 0.000000 0.000000
 0.000000 0.000000 0.000000
 0.000000 0.000000 0.000000 0.000000 0.000000 0.000000
 0.000000 0.000000 0.000000 0.000000 0.000000 0.000000
Tb1                0.000000 0.000000 0.000000 0.000215
 0.000000 0.000000 0.000000 0.000000 0.000000 0.000000
Cl1                0.000000 0.000000 0.000000 0.000872
 0.000000 0.000000 0.000000 0.000000 0.000000 0.000000
O1                 0.000000 0.000000 0.000000 0.000000
 0.000000 0.000000 0.000000 0.000000 0.000000 0.000000
--------------------------   Saved points   ----------------------------
    0
--------------------------   Fourier maxima   --------------------------
    1    1    1
max1      1  1     1.000000 0.000000 0.500000 0.681375      000  0  0  0
     0.86     0.63
max2      1  1     1.000000 0.000000 0.000000 0.500000      000  0  0  0
     0.55     0.45
max3      1  1     1.000000 0.000000 0.000000 0.000000      000  0  0  0
     0.54     0.38
max4      1  1     1.000000 0.000000 0.154844 0.193043      000  0  0  0
     0.42     0.36
--------------------------   Fourier minima   --------------------------
    1    1    1
min1      1  1     1.000000 0.000000 0.500000 0.494221      000  0  0  0
     1.04     1.17
min2      1  1     1.000000 0.000000 0.500000 0.837019      000  0  0  0
     0.81     0.71
min3      1  1     1.000000 0.000000 0.500000 0.091747      000  0  0  0
     0.60     0.36
min4      1  1     1.000000 0.000000 0.000000 0.350746      000  0  0  0
     0.23     0.16
------------------------------------------------------------------------
Version Jana2006
title
cell 3.927886 3.927886 6.655581 90 90 90
esdcell 0.000233 0.000233 0.000543 0 0 0
spgroup P4/nmm 129 4
lattice P
symmetry x y z
symmetry -x -y z
symmetry -y+1/2 x+1/2 z
symmetry y+1/2 -x+1/2 z
symmetry -x+1/2 y+1/2 -z
symmetry x+1/2 -y+1/2 -z
symmetry y x -z
symmetry -y -x -z
symmetry -x+1/2 -y+1/2 -z
symmetry x+1/2 y+1/2 -z
symmetry y -x -z
symmetry -y x -z
symmetry x -y z
symmetry -x y z
symmetry -y+1/2 -x+1/2 z
symmetry y+1/2 x+1/2 z
unitsnumb 2
atlist Tb O Cl
formtab -62
atom Tb atradius 1.77 color 113004254
atom O atradius 0.74 color 254003000
atom Cl atradius 0.99 color 49252002
roundmethod 1
end
*******************************************************************************
contour
end contour
dist
  angles 1
end dist
fourier
  maptype 6
end fourier
refine
  unstab 0.015 damp 0.2
  fixed u Tb1
  fixed u O1 Cl1
end refine
;
