# Supplementary material for: Dehydration synthesis and crystal structure of terbium oxychloride, TbOCl
Source: Acta Crystallogr E Crystallogr Commun. 2020 Apr 3;76(Pt 5):621–4. doi: 10.1107/S2056989020004387 (PMC7199267; doi:10.1107/S2056989020004387)
Supplement: Supplementary file 2 [file e-76-00621-Isup2.rtv]

data_I
    
_pd_proc_2theta_range_min         5          
_pd_proc_2theta_range_max         68.977036           
_pd_proc_2theta_range_inc         0.01944      
_pd_meas_step_count_time   1    
    
    
loop_    
              
      _pd_meas_angle_2theta    
      _pd_meas_counts_total    
      _pd_calc_intensity_total    


5 8.29E+04 8.29E+04
5.01944 8.27E+04 8.26E+04
5.03888 8.18E+04 8.23E+04
5.05832 8.25E+04 8.20E+04
5.07776 8.20E+04 8.17E+04
5.0972 8.12E+04 8.14E+04
5.11664 8.10E+04 8.11E+04
5.13608 8.11E+04 8.09E+04
5.15552 7.97E+04 8.06E+04
5.17496 8.00E+04 8.03E+04
5.1944 8.00E+04 8.00E+04
5.21384 7.93E+04 7.97E+04
5.23328 7.95E+04 7.95E+04
5.25272 7.88E+04 7.92E+04
5.27216 7.85E+04 7.89E+04
5.2916 7.81E+04 7.86E+04
5.31104 7.78E+04 7.84E+04
5.33048 7.78E+04 7.81E+04
5.34992 7.73E+04 7.78E+04
5.36936 7.74E+04 7.76E+04
5.3888 7.67E+04 7.73E+04
5.40824 7.70E+04 7.70E+04
5.42768 7.61E+04 7.68E+04
5.44712 7.59E+04 7.65E+04
5.46656 7.56E+04 7.62E+04
5.486 7.57E+04 7.60E+04
5.50544 7.58E+04 7.57E+04
5.52488 7.51E+04 7.55E+04
5.54432 7.49E+04 7.52E+04
5.56376 7.42E+04 7.49E+04
5.5832 7.41E+04 7.47E+04
5.60264 7.41E+04 7.44E+04
5.62208 7.41E+04 7.42E+04
5.64152 7.33E+04 7.39E+04
5.66096 7.31E+04 7.37E+04
5.6804 7.28E+04 7.34E+04
5.69984 7.22E+04 7.32E+04
5.71928 7.24E+04 7.29E+04
5.73872 7.26E+04 7.27E+04
5.75816 7.20E+04 7.24E+04
5.7776 7.20E+04 7.22E+04
5.79704 7.18E+04 7.19E+04
5.81648 7.05E+04 7.17E+04
5.83592 7.06E+04 7.15E+04
5.85536 7.07E+04 7.12E+04
5.8748 7.05E+04 7.10E+04
5.89424 6.95E+04 7.07E+04
5.91368 6.97E+04 7.05E+04
5.93312 7.00E+04 7.03E+04
5.95256 6.96E+04 7.00E+04
5.972 6.90E+04 6.98E+04
5.99144 6.94E+04 6.96E+04
6.01088 6.90E+04 6.93E+04
6.03032 6.87E+04 6.91E+04
6.04976 6.78E+04 6.89E+04
6.0692 6.79E+04 6.86E+04
6.08864 6.75E+04 6.84E+04
6.10808 6.70E+04 6.82E+04
6.12752 6.77E+04 6.79E+04
6.14696 6.74E+04 6.77E+04
6.1664 6.68E+04 6.75E+04
6.18584 6.67E+04 6.73E+04
6.20528 6.64E+04 6.70E+04
6.22472 6.59E+04 6.68E+04
6.24416 6.60E+04 6.66E+04
6.2636 6.58E+04 6.64E+04
6.28304 6.53E+04 6.62E+04
6.30248 6.55E+04 6.59E+04
6.32192 6.47E+04 6.57E+04
6.34136 6.48E+04 6.55E+04
6.3608 6.45E+04 6.53E+04
6.38024 6.43E+04 6.51E+04
6.39968 6.38E+04 6.49E+04
6.41912 6.46E+04 6.46E+04
6.43856 6.39E+04 6.44E+04
6.458 6.37E+04 6.42E+04
6.47744 6.40E+04 6.40E+04
6.49688 6.39E+04 6.38E+04
6.51632 6.36E+04 6.36E+04
6.53576 6.30E+04 6.34E+04
6.5552 6.30E+04 6.32E+04
6.57464 6.22E+04 6.30E+04
6.59408 6.25E+04 6.27E+04
6.61352 6.26E+04 6.25E+04
6.63296 6.23E+04 6.23E+04
6.6524 6.18E+04 6.21E+04
6.67184 6.18E+04 6.19E+04
6.69128 6.12E+04 6.17E+04
6.71072 6.10E+04 6.15E+04
6.73016 6.07E+04 6.13E+04
6.7496 6.10E+04 6.11E+04
6.76904 6.09E+04 6.09E+04
6.78848 6.04E+04 6.07E+04
6.80792 6.00E+04 6.05E+04
6.82736 6.05E+04 6.03E+04
6.8468 5.99E+04 6.01E+04
6.86624 5.95E+04 5.99E+04
6.88568 5.98E+04 5.97E+04
6.90512 5.96E+04 5.95E+04
6.92456 5.94E+04 5.93E+04
6.944 5.90E+04 5.91E+04
6.96344 5.93E+04 5.90E+04
6.98288 5.91E+04 5.88E+04
7.00232 5.86E+04 5.86E+04
7.02176 5.86E+04 5.84E+04
7.0412 5.81E+04 5.82E+04
7.06064 5.83E+04 5.80E+04
7.08008 5.75E+04 5.78E+04
7.09952 5.81E+04 5.76E+04
7.11896 5.79E+04 5.74E+04
7.1384 5.76E+04 5.73E+04
7.15784 5.72E+04 5.71E+04
7.17728 5.67E+04 5.69E+04
7.19672 5.69E+04 5.67E+04
7.21616 5.66E+04 5.65E+04
7.2356 5.69E+04 5.63E+04
7.25504 5.67E+04 5.61E+04
7.27448 5.60E+04 5.60E+04
7.29392 5.63E+04 5.58E+04
7.31336 5.59E+04 5.56E+04
7.3328 5.54E+04 5.54E+04
7.35224 5.59E+04 5.52E+04
7.37168 5.55E+04 5.51E+04
7.39112 5.52E+04 5.49E+04
7.41056 5.48E+04 5.47E+04
7.43 5.45E+04 5.45E+04
7.44944 5.53E+04 5.44E+04
7.46888 5.44E+04 5.42E+04
7.48832 5.43E+04 5.40E+04
7.50776 5.45E+04 5.38E+04
7.5272 5.43E+04 5.37E+04
7.54664 5.43E+04 5.35E+04
7.56608 5.37E+04 5.33E+04
7.58552 5.40E+04 5.32E+04
7.60496 5.29E+04 5.30E+04
7.6244 5.32E+04 5.28E+04
7.64384 5.28E+04 5.26E+04
7.66328 5.29E+04 5.25E+04
7.68272 5.29E+04 5.23E+04
7.70216 5.27E+04 5.21E+04
7.7216 5.27E+04 5.20E+04
7.74104 5.21E+04 5.18E+04
7.76048 5.21E+04 5.16E+04
7.77992 5.22E+04 5.15E+04
7.79936 5.18E+04 5.13E+04
7.8188 5.16E+04 5.11E+04
7.83824 5.09E+04 5.10E+04
7.85768 5.15E+04 5.08E+04
7.87712 5.11E+04 5.07E+04
7.89656 5.11E+04 5.05E+04
7.916 5.07E+04 5.03E+04
7.93544 5.06E+04 5.02E+04
7.95488 5.05E+04 5.00E+04
7.97432 5.03E+04 4.99E+04
7.99376 4.99E+04 4.97E+04
8.0132 5.03E+04 4.95E+04
8.03264 4.99E+04 4.94E+04
8.05208 4.99E+04 4.92E+04
8.07152 4.98E+04 4.91E+04
8.09096 4.94E+04 4.89E+04
8.1104 4.95E+04 4.88E+04
8.12984 4.87E+04 4.86E+04
8.14928 4.88E+04 4.84E+04
8.16872 4.90E+04 4.83E+04
8.18816 4.90E+04 4.81E+04
8.2076 4.85E+04 4.80E+04
8.22704 4.91E+04 4.78E+04
8.24648 4.85E+04 4.77E+04
8.26592 4.85E+04 4.75E+04
8.28536 4.81E+04 4.74E+04
8.3048 4.82E+04 4.72E+04
8.32424 4.78E+04 4.71E+04
8.34368 4.75E+04 4.69E+04
8.36312 4.75E+04 4.68E+04
8.38256 4.71E+04 4.66E+04
8.401999 4.76E+04 4.65E+04
8.42144 4.75E+04 4.63E+04
8.44088 4.68E+04 4.62E+04
8.46032 4.66E+04 4.61E+04
8.47976 4.68E+04 4.59E+04
8.4992 4.69E+04 4.58E+04
8.51864 4.67E+04 4.56E+04
8.53808 4.65E+04 4.55E+04
8.55752 4.61E+04 4.53E+04
8.57696 4.61E+04 4.52E+04
8.5964 4.59E+04 4.51E+04
8.61584 4.57E+04 4.49E+04
8.63528 4.53E+04 4.48E+04
8.65472 4.58E+04 4.46E+04
8.67416 4.54E+04 4.45E+04
8.6936 4.53E+04 4.44E+04
8.71304 4.47E+04 4.42E+04
8.73248 4.50E+04 4.41E+04
8.75192 4.50E+04 4.39E+04
8.771359 4.45E+04 4.38E+04
8.7908 4.44E+04 4.37E+04
8.81024 4.41E+04 4.35E+04
8.829679 4.43E+04 4.34E+04
8.84912 4.38E+04 4.33E+04
8.86856 4.39E+04 4.31E+04
8.888 4.40E+04 4.30E+04
8.90744 4.38E+04 4.29E+04
8.92688 4.35E+04 4.27E+04
8.94632 4.36E+04 4.26E+04
8.96576 4.34E+04 4.25E+04
8.9852 4.31E+04 4.23E+04
9.00464 4.32E+04 4.22E+04
9.02408 4.31E+04 4.21E+04
9.04352 4.30E+04 4.19E+04
9.06296 4.27E+04 4.18E+04
9.0824 4.25E+04 4.17E+04
9.10184 4.25E+04 4.15E+04
9.12128 4.19E+04 4.14E+04
9.14072 4.21E+04 4.13E+04
9.16016 4.20E+04 4.12E+04
9.1796 4.21E+04 4.10E+04
9.199039 4.19E+04 4.09E+04
9.21848 4.14E+04 4.08E+04
9.23792 4.13E+04 4.07E+04
9.25736 4.14E+04 4.05E+04
9.2768 4.10E+04 4.04E+04
9.29624 4.13E+04 4.03E+04
9.31568 4.06E+04 4.02E+04
9.33512 4.07E+04 4.00E+04
9.35456 4.10E+04 3.99E+04
9.374 4.06E+04 3.98E+04
9.39344 4.06E+04 3.97E+04
9.41288 4.06E+04 3.95E+04
9.43232 3.97E+04 3.94E+04
9.45176 3.98E+04 3.93E+04
9.4712 4.00E+04 3.92E+04
9.49064 3.99E+04 3.91E+04
9.51008 3.99E+04 3.89E+04
9.52952 3.97E+04 3.88E+04
9.54896 3.97E+04 3.87E+04
9.568399 3.94E+04 3.86E+04
9.58784 3.91E+04 3.85E+04
9.60728 3.92E+04 3.83E+04
9.626719 3.88E+04 3.82E+04
9.64616 3.87E+04 3.81E+04
9.6656 3.84E+04 3.80E+04
9.68504 3.88E+04 3.79E+04
9.70448 3.87E+04 3.78E+04
9.72392 3.88E+04 3.76E+04
9.74336 3.80E+04 3.75E+04
9.7628 3.82E+04 3.74E+04
9.78224 3.81E+04 3.73E+04
9.80168 3.79E+04 3.72E+04
9.82112 3.79E+04 3.71E+04
9.84056 3.75E+04 3.70E+04
9.86 3.78E+04 3.69E+04
9.87944 3.75E+04 3.67E+04
9.89888 3.73E+04 3.66E+04
9.91832 3.73E+04 3.65E+04
9.937759 3.73E+04 3.64E+04
9.9572 3.71E+04 3.63E+04
9.97664 3.70E+04 3.62E+04
9.996079 3.68E+04 3.61E+04
10.01552 3.61E+04 3.60E+04
10.03496 3.62E+04 3.59E+04
10.054399 3.63E+04 3.58E+04
10.07384 3.63E+04 3.56E+04
10.09328 3.61E+04 3.55E+04
10.11272 3.60E+04 3.54E+04
10.13216 3.62E+04 3.53E+04
10.1516 3.59E+04 3.52E+04
10.17104 3.56E+04 3.51E+04
10.19048 3.56E+04 3.50E+04
10.20992 3.54E+04 3.49E+04
10.22936 3.54E+04 3.48E+04
10.2488 3.53E+04 3.47E+04
10.26824 3.51E+04 3.46E+04
10.28768 3.50E+04 3.45E+04
10.30712 3.49E+04 3.44E+04
10.32656 3.48E+04 3.43E+04
10.346 3.46E+04 3.42E+04
10.365439 3.42E+04 3.41E+04
10.38488 3.43E+04 3.40E+04
10.40432 3.43E+04 3.39E+04
10.423759 3.43E+04 3.38E+04
10.4432 3.44E+04 3.37E+04
10.46264 3.42E+04 3.36E+04
10.48208 3.36E+04 3.35E+04
10.50152 3.39E+04 3.34E+04
10.52096 3.34E+04 3.33E+04
10.5404 3.35E+04 3.32E+04
10.55984 3.36E+04 3.31E+04
10.57928 3.35E+04 3.30E+04
10.59872 3.30E+04 3.29E+04
10.61816 3.30E+04 3.28E+04
10.6376 3.28E+04 3.27E+04
10.65704 3.28E+04 3.26E+04
10.67648 3.28E+04 3.25E+04
10.69592 3.26E+04 3.24E+04
10.71536 3.29E+04 3.23E+04
10.734799 3.23E+04 3.22E+04
10.75424 3.22E+04 3.21E+04
10.77368 3.23E+04 3.20E+04
10.793119 3.25E+04 3.19E+04
10.81256 3.19E+04 3.18E+04
10.832 3.18E+04 3.17E+04
10.851439 3.19E+04 3.16E+04
10.87088 3.18E+04 3.15E+04
10.89032 3.17E+04 3.14E+04
10.90976 3.16E+04 3.14E+04
10.9292 3.11E+04 3.13E+04
10.94864 3.15E+04 3.12E+04
10.96808 3.11E+04 3.11E+04
10.98752 3.13E+04 3.10E+04
11.00696 3.10E+04 3.09E+04
11.0264 3.12E+04 3.08E+04
11.04584 3.06E+04 3.07E+04
11.06528 3.09E+04 3.06E+04
11.08472 3.07E+04 3.05E+04
11.10416 3.05E+04 3.05E+04
11.1236 3.05E+04 3.04E+04
11.14304 3.02E+04 3.03E+04
11.162479 3.02E+04 3.02E+04
11.18192 3.01E+04 3.01E+04
11.20136 2.99E+04 3.00E+04
11.220799 2.97E+04 2.99E+04
11.24024 3.01E+04 2.98E+04
11.25968 2.96E+04 2.98E+04
11.279119 2.93E+04 2.97E+04
11.29856 2.95E+04 2.96E+04
11.318 2.94E+04 2.95E+04
11.33744 2.93E+04 2.94E+04
11.35688 2.90E+04 2.93E+04
11.37632 2.93E+04 2.92E+04
11.39576 2.86E+04 2.92E+04
11.4152 2.88E+04 2.91E+04
11.43464 2.91E+04 2.90E+04
11.45408 2.85E+04 2.89E+04
11.47352 2.82E+04 2.88E+04
11.49296 2.84E+04 2.87E+04
11.5124 2.79E+04 2.87E+04
11.531839 2.81E+04 2.86E+04
11.55128 2.83E+04 2.85E+04
11.57072 2.82E+04 2.84E+04
11.590159 2.80E+04 2.83E+04
11.6096 2.79E+04 2.83E+04
11.62904 2.74E+04 2.82E+04
11.648479 2.73E+04 2.81E+04
11.66792 2.76E+04 2.80E+04
11.68736 2.74E+04 2.79E+04
11.7068 2.73E+04 2.79E+04
11.72624 2.72E+04 2.78E+04
11.74568 2.73E+04 2.77E+04
11.76512 2.71E+04 2.76E+04
11.78456 2.72E+04 2.76E+04
11.804 2.70E+04 2.75E+04
11.82344 2.68E+04 2.74E+04
11.84288 2.66E+04 2.73E+04
11.86232 2.63E+04 2.72E+04
11.88176 2.64E+04 2.72E+04
11.9012 2.65E+04 2.71E+04
11.92064 2.62E+04 2.70E+04
11.94008 2.60E+04 2.70E+04
11.959519 2.61E+04 2.69E+04
11.97896 2.61E+04 2.68E+04
11.9984 2.61E+04 2.67E+04
12.017839 2.62E+04 2.67E+04
12.03728 2.56E+04 2.66E+04
12.05672 2.56E+04 2.65E+04
12.076159 2.57E+04 2.64E+04
12.0956 2.56E+04 2.64E+04
12.11504 2.52E+04 2.63E+04
12.13448 2.52E+04 2.62E+04
12.15392 2.54E+04 2.62E+04
12.17336 2.50E+04 2.61E+04
12.1928 2.55E+04 2.60E+04
12.21224 2.51E+04 2.60E+04
12.23168 2.51E+04 2.59E+04
12.25112 2.52E+04 2.58E+04
12.27056 2.49E+04 2.58E+04
12.29 2.48E+04 2.57E+04
12.30944 2.47E+04 2.56E+04
12.328879 2.44E+04 2.56E+04
12.34832 2.49E+04 2.55E+04
12.36776 2.46E+04 2.54E+04
12.387199 2.44E+04 2.54E+04
12.40664 2.45E+04 2.53E+04
12.42608 2.43E+04 2.52E+04
12.445519 2.44E+04 2.52E+04
12.46496 2.43E+04 2.51E+04
12.4844 2.44E+04 2.51E+04
12.503839 2.40E+04 2.50E+04
12.52328 2.40E+04 2.50E+04
12.54272 2.42E+04 2.49E+04
12.56216 2.40E+04 2.48E+04
12.5816 2.40E+04 2.48E+04
12.60104 2.41E+04 2.47E+04
12.62048 2.41E+04 2.47E+04
12.63992 2.40E+04 2.46E+04
12.65936 2.41E+04 2.46E+04
12.6788 2.37E+04 2.45E+04
12.69824 2.38E+04 2.45E+04
12.71768 2.37E+04 2.45E+04
12.73712 2.41E+04 2.44E+04
12.756559 2.38E+04 2.44E+04
12.776 2.37E+04 2.43E+04
12.79544 2.38E+04 2.43E+04
12.814879 2.40E+04 2.43E+04
12.83432 2.37E+04 2.43E+04
12.85376 2.37E+04 2.42E+04
12.873199 2.38E+04 2.42E+04
12.89264 2.41E+04 2.42E+04
12.91208 2.42E+04 2.42E+04
12.93152 2.41E+04 2.42E+04
12.95096 2.41E+04 2.42E+04
12.9704 2.44E+04 2.43E+04
12.98984 2.42E+04 2.43E+04
13.00928 2.46E+04 2.44E+04
13.02872 2.48E+04 2.45E+04
13.04816 2.49E+04 2.46E+04
13.0676 2.50E+04 2.47E+04
13.08704 2.52E+04 2.49E+04
13.10648 2.53E+04 2.51E+04
13.125919 2.54E+04 2.54E+04
13.14536 2.59E+04 2.57E+04
13.1648 2.60E+04 2.60E+04
13.184239 2.63E+04 2.64E+04
13.20368 2.67E+04 2.68E+04
13.22312 2.68E+04 2.72E+04
13.242559 2.72E+04 2.77E+04
13.262 2.78E+04 2.82E+04
13.28144 2.82E+04 2.88E+04
13.300879 2.79E+04 2.93E+04
13.32032 2.80E+04 2.97E+04
13.33976 2.83E+04 3.01E+04
13.3592 2.84E+04 3.04E+04
13.37864 2.83E+04 3.06E+04
13.39808 2.79E+04 3.06E+04
13.41752 2.74E+04 3.04E+04
13.43696 2.74E+04 3.01E+04
13.4564 2.68E+04 2.96E+04
13.47584 2.63E+04 2.91E+04
13.495279 2.56E+04 2.84E+04
13.51472 2.56E+04 2.78E+04
13.53416 2.49E+04 2.72E+04
13.553599 2.48E+04 2.66E+04
13.57304 2.42E+04 2.60E+04
13.59248 2.40E+04 2.54E+04
13.611919 2.34E+04 2.49E+04
13.63136 2.34E+04 2.44E+04
13.6508 2.29E+04 2.40E+04
13.670239 2.28E+04 2.36E+04
13.68968 2.26E+04 2.33E+04
13.70912 2.22E+04 2.30E+04
13.728559 2.22E+04 2.27E+04
13.748 2.17E+04 2.24E+04
13.76744 2.17E+04 2.22E+04
13.78688 2.16E+04 2.20E+04
13.80632 2.12E+04 2.18E+04
13.82576 2.12E+04 2.17E+04
13.8452 2.12E+04 2.15E+04
13.86464 2.08E+04 2.14E+04
13.88408 2.09E+04 2.13E+04
13.90352 2.10E+04 2.12E+04
13.922959 2.09E+04 2.11E+04
13.9424 2.08E+04 2.10E+04
13.96184 2.07E+04 2.09E+04
13.981279 2.01E+04 2.08E+04
14.00072 2.03E+04 2.07E+04
14.02016 2.03E+04 2.06E+04
14.039599 1.99E+04 2.05E+04
14.05904 2.03E+04 2.04E+04
14.07848 2.01E+04 2.04E+04
14.097919 2.03E+04 2.03E+04
14.11736 2.00E+04 2.02E+04
14.1368 1.97E+04 2.02E+04
14.15624 1.97E+04 2.01E+04
14.17568 1.99E+04 2.00E+04
14.19512 1.96E+04 2.00E+04
14.21456 1.96E+04 1.99E+04
14.234 1.96E+04 1.98E+04
14.25344 1.96E+04 1.98E+04
14.27288 1.95E+04 1.97E+04
14.292319 1.96E+04 1.96E+04
14.31176 1.94E+04 1.96E+04
14.3312 1.90E+04 1.95E+04
14.350639 1.91E+04 1.95E+04
14.37008 1.90E+04 1.94E+04
14.38952 1.90E+04 1.94E+04
14.408959 1.90E+04 1.93E+04
14.4284 1.89E+04 1.92E+04
14.44784 1.89E+04 1.92E+04
14.467279 1.90E+04 1.91E+04
14.48672 1.88E+04 1.91E+04
14.50616 1.90E+04 1.90E+04
14.525599 1.88E+04 1.90E+04
14.54504 1.88E+04 1.89E+04
14.56448 1.86E+04 1.89E+04
14.58392 1.86E+04 1.88E+04
14.60336 1.85E+04 1.88E+04
14.6228 1.85E+04 1.87E+04
14.64224 1.88E+04 1.87E+04
14.66168 1.85E+04 1.86E+04
14.68112 1.84E+04 1.86E+04
14.70056 1.83E+04 1.85E+04
14.719999 1.82E+04 1.85E+04
14.73944 1.83E+04 1.84E+04
14.75888 1.80E+04 1.84E+04
14.778319 1.81E+04 1.83E+04
14.79776 1.82E+04 1.83E+04
14.8172 1.79E+04 1.82E+04
14.836639 1.80E+04 1.82E+04
14.85608 1.79E+04 1.81E+04
14.87552 1.80E+04 1.81E+04
14.894959 1.81E+04 1.81E+04
14.9144 1.77E+04 1.80E+04
14.93384 1.81E+04 1.80E+04
14.953279 1.77E+04 1.79E+04
14.97272 1.78E+04 1.79E+04
14.99216 1.77E+04 1.78E+04
15.0116 1.77E+04 1.78E+04
15.03104 1.76E+04 1.77E+04
15.05048 1.75E+04 1.77E+04
15.06992 1.75E+04 1.76E+04
15.089359 1.77E+04 1.76E+04
15.1088 1.77E+04 1.76E+04
15.12824 1.74E+04 1.75E+04
15.147679 1.75E+04 1.75E+04
15.16712 1.73E+04 1.74E+04
15.18656 1.74E+04 1.74E+04
15.205999 1.74E+04 1.73E+04
15.22544 1.71E+04 1.73E+04
15.24488 1.75E+04 1.73E+04
15.264319 1.70E+04 1.72E+04
15.28376 1.70E+04 1.72E+04
15.3032 1.69E+04 1.71E+04
15.322639 1.68E+04 1.71E+04
15.34208 1.70E+04 1.71E+04
15.36152 1.69E+04 1.70E+04
15.38096 1.67E+04 1.70E+04
15.4004 1.69E+04 1.69E+04
15.41984 1.70E+04 1.69E+04
15.43928 1.66E+04 1.69E+04
15.45872 1.69E+04 1.68E+04
15.47816 1.67E+04 1.68E+04
15.4976 1.67E+04 1.67E+04
15.517039 1.70E+04 1.67E+04
15.53648 1.66E+04 1.67E+04
15.55592 1.65E+04 1.66E+04
15.575359 1.70E+04 1.66E+04
15.5948 1.64E+04 1.65E+04
15.61424 1.66E+04 1.65E+04
15.633679 1.62E+04 1.65E+04
15.65312 1.62E+04 1.64E+04
15.67256 1.62E+04 1.64E+04
15.691999 1.61E+04 1.64E+04
15.71144 1.64E+04 1.63E+04
15.73088 1.62E+04 1.63E+04
15.750319 1.63E+04 1.62E+04
15.76976 1.60E+04 1.62E+04
15.7892 1.63E+04 1.62E+04
15.80864 1.61E+04 1.61E+04
15.82808 1.59E+04 1.61E+04
15.84752 1.60E+04 1.61E+04
15.86696 1.60E+04 1.60E+04
15.886399 1.59E+04 1.60E+04
15.90584 1.60E+04 1.60E+04
15.92528 1.59E+04 1.59E+04
15.944719 1.59E+04 1.59E+04
15.96416 1.57E+04 1.58E+04
15.9836 1.57E+04 1.58E+04
16.00304 1.60E+04 1.58E+04
16.02248 1.56E+04 1.57E+04
16.04192 1.58E+04 1.57E+04
16.061359 1.59E+04 1.57E+04
16.080799 1.57E+04 1.56E+04
16.100239 1.56E+04 1.56E+04
16.11968 1.53E+04 1.56E+04
16.13912 1.55E+04 1.55E+04
16.15856 1.55E+04 1.55E+04
16.177999 1.55E+04 1.55E+04
16.197439 1.55E+04 1.54E+04
16.216879 1.54E+04 1.54E+04
16.23632 1.54E+04 1.54E+04
16.25576 1.54E+04 1.53E+04
16.2752 1.54E+04 1.53E+04
16.29464 1.52E+04 1.53E+04
16.314079 1.53E+04 1.52E+04
16.333519 1.53E+04 1.52E+04
16.352961 1.51E+04 1.52E+04
16.3724 1.52E+04 1.51E+04
16.39184 1.53E+04 1.51E+04
16.41128 1.51E+04 1.51E+04
16.430719 1.52E+04 1.50E+04
16.450159 1.52E+04 1.50E+04
16.469599 1.49E+04 1.50E+04
16.48904 1.49E+04 1.49E+04
16.50848 1.49E+04 1.49E+04
16.52792 1.51E+04 1.49E+04
16.547359 1.48E+04 1.48E+04
16.566799 1.50E+04 1.48E+04
16.586239 1.47E+04 1.48E+04
16.60568 1.48E+04 1.48E+04
16.62512 1.47E+04 1.47E+04
16.64456 1.45E+04 1.47E+04
16.664 1.48E+04 1.47E+04
16.683439 1.48E+04 1.46E+04
16.702879 1.45E+04 1.46E+04
16.722321 1.46E+04 1.46E+04
16.74176 1.45E+04 1.45E+04
16.7612 1.45E+04 1.45E+04
16.78064 1.43E+04 1.45E+04
16.800079 1.45E+04 1.44E+04
16.819519 1.47E+04 1.44E+04
16.838961 1.45E+04 1.44E+04
16.8584 1.43E+04 1.44E+04
16.87784 1.45E+04 1.43E+04
16.89728 1.44E+04 1.43E+04
16.916719 1.45E+04 1.43E+04
16.936159 1.43E+04 1.42E+04
16.955599 1.43E+04 1.42E+04
16.97504 1.44E+04 1.42E+04
16.99448 1.44E+04 1.42E+04
17.01392 1.44E+04 1.41E+04
17.03336 1.45E+04 1.41E+04
17.052799 1.41E+04 1.41E+04
17.072239 1.41E+04 1.40E+04
17.091681 1.41E+04 1.40E+04
17.11112 1.41E+04 1.40E+04
17.13056 1.42E+04 1.40E+04
17.15 1.40E+04 1.39E+04
17.169439 1.41E+04 1.39E+04
17.188879 1.40E+04 1.39E+04
17.208321 1.39E+04 1.39E+04
17.22776 1.39E+04 1.38E+04
17.2472 1.41E+04 1.38E+04
17.26664 1.39E+04 1.38E+04
17.286079 1.39E+04 1.37E+04
17.305519 1.38E+04 1.37E+04
17.324959 1.38E+04 1.37E+04
17.3444 1.39E+04 1.37E+04
17.36384 1.36E+04 1.36E+04
17.38328 1.37E+04 1.36E+04
17.402719 1.40E+04 1.36E+04
17.422159 1.39E+04 1.36E+04
17.441599 1.36E+04 1.35E+04
17.46104 1.35E+04 1.35E+04
17.48048 1.34E+04 1.35E+04
17.49992 1.37E+04 1.35E+04
17.51936 1.36E+04 1.34E+04
17.538799 1.38E+04 1.34E+04
17.558239 1.36E+04 1.34E+04
17.577681 1.33E+04 1.34E+04
17.59712 1.36E+04 1.33E+04
17.61656 1.32E+04 1.33E+04
17.636 1.33E+04 1.33E+04
17.655439 1.31E+04 1.33E+04
17.674879 1.33E+04 1.32E+04
17.694319 1.33E+04 1.32E+04
17.71376 1.33E+04 1.32E+04
17.7332 1.33E+04 1.32E+04
17.75264 1.33E+04 1.31E+04
17.772079 1.31E+04 1.31E+04
17.791519 1.34E+04 1.31E+04
17.810959 1.32E+04 1.31E+04
17.8304 1.32E+04 1.30E+04
17.84984 1.31E+04 1.30E+04
17.86928 1.30E+04 1.30E+04
17.88872 1.32E+04 1.30E+04
17.908159 1.32E+04 1.29E+04
17.927599 1.30E+04 1.29E+04
17.947041 1.31E+04 1.29E+04
17.96648 1.30E+04 1.29E+04
17.98592 1.29E+04 1.28E+04
18.00536 1.28E+04 1.28E+04
18.024799 1.27E+04 1.28E+04
18.044239 1.30E+04 1.28E+04
18.063679 1.29E+04 1.27E+04
18.08312 1.29E+04 1.27E+04
18.10256 1.27E+04 1.27E+04
18.122 1.28E+04 1.27E+04
18.141439 1.26E+04 1.27E+04
18.160879 1.25E+04 1.26E+04
18.180319 1.28E+04 1.26E+04
18.19976 1.28E+04 1.26E+04
18.2192 1.26E+04 1.26E+04
18.23864 1.27E+04 1.25E+04
18.25808 1.26E+04 1.25E+04
18.277519 1.28E+04 1.25E+04
18.296959 1.26E+04 1.25E+04
18.316401 1.26E+04 1.25E+04
18.33584 1.28E+04 1.24E+04
18.35528 1.27E+04 1.24E+04
18.37472 1.26E+04 1.24E+04
18.394159 1.26E+04 1.24E+04
18.413599 1.26E+04 1.24E+04
18.433039 1.24E+04 1.23E+04
18.45248 1.26E+04 1.23E+04
18.47192 1.24E+04 1.23E+04
18.49136 1.26E+04 1.23E+04
18.510799 1.24E+04 1.23E+04
18.530239 1.23E+04 1.22E+04
18.549679 1.22E+04 1.22E+04
18.56912 1.24E+04 1.22E+04
18.58856 1.22E+04 1.22E+04
18.608 1.23E+04 1.21E+04
18.627439 1.24E+04 1.21E+04
18.646879 1.23E+04 1.21E+04
18.666319 1.22E+04 1.21E+04
18.68576 1.22E+04 1.21E+04
18.7052 1.23E+04 1.20E+04
18.72464 1.21E+04 1.20E+04
18.74408 1.21E+04 1.20E+04
18.763519 1.22E+04 1.20E+04
18.782959 1.23E+04 1.20E+04
18.802401 1.20E+04 1.20E+04
18.82184 1.20E+04 1.19E+04
18.84128 1.18E+04 1.19E+04
18.86072 1.19E+04 1.19E+04
18.880159 1.21E+04 1.19E+04
18.899599 1.20E+04 1.19E+04
18.919039 1.19E+04 1.18E+04
18.93848 1.19E+04 1.18E+04
18.95792 1.20E+04 1.18E+04
18.97736 1.18E+04 1.18E+04
18.996799 1.19E+04 1.18E+04
19.016239 1.17E+04 1.17E+04
19.035679 1.20E+04 1.17E+04
19.05512 1.18E+04 1.17E+04
19.07456 1.17E+04 1.17E+04
19.094 1.18E+04 1.17E+04
19.11344 1.17E+04 1.17E+04
19.132879 1.16E+04 1.16E+04
19.152319 1.17E+04 1.16E+04
19.171761 1.17E+04 1.16E+04
19.1912 1.16E+04 1.16E+04
19.21064 1.17E+04 1.16E+04
19.23008 1.17E+04 1.15E+04
19.249519 1.18E+04 1.15E+04
19.268959 1.16E+04 1.15E+04
19.288399 1.16E+04 1.15E+04
19.30784 1.16E+04 1.15E+04
19.32728 1.14E+04 1.15E+04
19.34672 1.17E+04 1.14E+04
19.366159 1.17E+04 1.14E+04
19.385599 1.15E+04 1.14E+04
19.405039 1.17E+04 1.14E+04
19.42448 1.16E+04 1.14E+04
19.44392 1.14E+04 1.14E+04
19.46336 1.15E+04 1.13E+04
19.4828 1.14E+04 1.13E+04
19.502239 1.14E+04 1.13E+04
19.521679 1.15E+04 1.13E+04
19.541121 1.15E+04 1.13E+04
19.56056 1.16E+04 1.13E+04
19.58 1.13E+04 1.12E+04
19.59944 1.15E+04 1.12E+04
19.618879 1.14E+04 1.12E+04
19.638319 1.14E+04 1.12E+04
19.657759 1.14E+04 1.12E+04
19.6772 1.13E+04 1.12E+04
19.69664 1.13E+04 1.11E+04
19.71608 1.13E+04 1.11E+04
19.735519 1.12E+04 1.11E+04
19.754959 1.13E+04 1.11E+04
19.774399 1.12E+04 1.11E+04
19.79384 1.10E+04 1.11E+04
19.81328 1.13E+04 1.10E+04
19.83272 1.13E+04 1.10E+04
19.85216 1.11E+04 1.10E+04
19.871599 1.11E+04 1.10E+04
19.891039 1.12E+04 1.10E+04
19.91048 1.12E+04 1.10E+04
19.92992 1.10E+04 1.10E+04
19.94936 1.10E+04 1.09E+04
19.9688 1.11E+04 1.09E+04
19.988239 1.11E+04 1.09E+04
20.007679 1.09E+04 1.09E+04
20.027119 1.11E+04 1.09E+04
20.04656 1.09E+04 1.09E+04
20.066 1.12E+04 1.08E+04
20.08544 1.08E+04 1.08E+04
20.104879 1.10E+04 1.08E+04
20.124319 1.08E+04 1.08E+04
20.143759 1.08E+04 1.08E+04
20.1632 1.09E+04 1.08E+04
20.18264 1.09E+04 1.08E+04
20.20208 1.08E+04 1.07E+04
20.221519 1.07E+04 1.07E+04
20.240959 1.08E+04 1.07E+04
20.260399 1.08E+04 1.07E+04
20.27984 1.08E+04 1.07E+04
20.29928 1.09E+04 1.07E+04
20.31872 1.09E+04 1.07E+04
20.33816 1.08E+04 1.06E+04
20.357599 1.07E+04 1.06E+04
20.377039 1.05E+04 1.06E+04
20.396481 1.08E+04 1.06E+04
20.41592 1.07E+04 1.06E+04
20.43536 1.06E+04 1.06E+04
20.4548 1.06E+04 1.06E+04
20.474239 1.03E+04 1.05E+04
20.493679 1.07E+04 1.05E+04
20.513119 1.06E+04 1.05E+04
20.53256 1.05E+04 1.05E+04
20.552 1.06E+04 1.05E+04
20.57144 1.07E+04 1.05E+04
20.590879 1.07E+04 1.05E+04
20.610319 1.07E+04 1.05E+04
20.629759 1.05E+04 1.04E+04
20.6492 1.07E+04 1.04E+04
20.66864 1.06E+04 1.04E+04
20.68808 1.04E+04 1.04E+04
20.70752 1.04E+04 1.04E+04
20.726959 1.05E+04 1.04E+04
20.746399 1.04E+04 1.04E+04
20.765841 1.05E+04 1.04E+04
20.78528 1.06E+04 1.03E+04
20.80472 1.03E+04 1.03E+04
20.82416 1.06E+04 1.03E+04
20.843599 1.03E+04 1.03E+04
20.863039 1.02E+04 1.03E+04
20.882479 1.04E+04 1.03E+04
20.90192 1.02E+04 1.03E+04
20.92136 1.03E+04 1.02E+04
20.9408 1.02E+04 1.02E+04
20.960239 1.03E+04 1.02E+04
20.979679 1.04E+04 1.02E+04
20.999119 1.03E+04 1.02E+04
21.01856 1.04E+04 1.02E+04
21.038 1.02E+04 1.02E+04
21.05744 1.02E+04 1.02E+04
21.07688 1.03E+04 1.02E+04
21.096319 1.03E+04 1.01E+04
21.115759 1.02E+04 1.01E+04
21.135201 1.03E+04 1.01E+04
21.15464 1.03E+04 1.01E+04
21.17408 1.02E+04 1.01E+04
21.19352 1.01E+04 1.01E+04
21.212959 1.02E+04 1.01E+04
21.232399 1.02E+04 1.01E+04
21.251839 1.02E+04 1.00E+04
21.27128 1.02E+04 1.00E+04
21.29072 1.01E+04 1.00E+04
21.31016 1.02E+04 1.00E+04
21.329599 1.01E+04 1.00E+04
21.349039 1.01E+04 9.99E+03
21.368479 9.96E+03 9.98E+03
21.38792 1.02E+04 9.97E+03
21.40736 1.01E+04 9.95E+03
21.4268 1.00E+04 9.94E+03
21.446239 1.01E+04 9.93E+03
21.465679 1.01E+04 9.92E+03
21.485119 9.97E+03 9.91E+03
21.50456 1.01E+04 9.90E+03
21.524 9.97E+03 9.89E+03
21.54344 9.99E+03 9.88E+03
21.56288 1.01E+04 9.87E+03
21.582319 9.92E+03 9.86E+03
21.601759 9.95E+03 9.84E+03
21.621199 9.88E+03 9.83E+03
21.64064 9.96E+03 9.82E+03
21.66008 9.81E+03 9.81E+03
21.67952 9.89E+03 9.80E+03
21.698959 9.87E+03 9.79E+03
21.718399 9.86E+03 9.78E+03
21.737839 9.97E+03 9.77E+03
21.75728 9.67E+03 9.76E+03
21.77672 9.90E+03 9.75E+03
21.79616 9.99E+03 9.76E+03
21.815599 9.85E+03 9.75E+03
21.835039 9.89E+03 9.74E+03
21.854479 9.70E+03 9.74E+03
21.87392 9.78E+03 9.73E+03
21.89336 9.78E+03 9.72E+03
21.9128 9.70E+03 9.71E+03
21.93224 9.83E+03 9.70E+03
21.951679 9.64E+03 9.69E+03
21.971119 9.71E+03 9.68E+03
21.990559 9.78E+03 9.67E+03
22.01 9.70E+03 9.66E+03
22.02944 9.68E+03 9.65E+03
22.04888 9.92E+03 9.64E+03
22.068319 9.65E+03 9.63E+03
22.087759 9.67E+03 9.62E+03
22.107199 9.93E+03 9.61E+03
22.12664 9.73E+03 9.60E+03
22.14608 9.81E+03 9.59E+03
22.16552 9.56E+03 9.58E+03
22.184959 9.55E+03 9.57E+03
22.204399 9.74E+03 9.57E+03
22.223839 9.59E+03 9.56E+03
22.24328 9.64E+03 9.55E+03
22.26272 9.63E+03 9.54E+03
22.28216 9.63E+03 9.53E+03
22.3016 9.58E+03 9.52E+03
22.321039 9.69E+03 9.51E+03
22.340479 9.58E+03 9.50E+03
22.359921 9.56E+03 9.49E+03
22.37936 9.63E+03 9.49E+03
22.3988 9.43E+03 9.48E+03
22.41824 9.50E+03 9.47E+03
22.437679 9.53E+03 9.46E+03
22.457119 9.50E+03 9.45E+03
22.476559 9.60E+03 9.44E+03
22.496 9.61E+03 9.43E+03
22.51544 9.57E+03 9.42E+03
22.53488 9.67E+03 9.42E+03
22.554319 9.59E+03 9.41E+03
22.573759 9.51E+03 9.40E+03
22.593199 9.52E+03 9.39E+03
22.61264 9.58E+03 9.38E+03
22.63208 9.53E+03 9.37E+03
22.65152 9.41E+03 9.37E+03
22.670959 9.45E+03 9.36E+03
22.690399 9.53E+03 9.35E+03
22.709839 9.37E+03 9.34E+03
22.72928 9.52E+03 9.33E+03
22.74872 9.58E+03 9.32E+03
22.76816 9.43E+03 9.32E+03
22.7876 9.38E+03 9.31E+03
22.807039 9.48E+03 9.30E+03
22.826479 9.46E+03 9.29E+03
22.845919 9.30E+03 9.28E+03
22.86536 9.38E+03 9.28E+03
22.8848 9.53E+03 9.27E+03
22.90424 9.39E+03 9.26E+03
22.923679 9.47E+03 9.25E+03
22.943119 9.36E+03 9.25E+03
22.962559 9.42E+03 9.24E+03
22.982 9.38E+03 9.23E+03
23.00144 9.29E+03 9.22E+03
23.02088 9.42E+03 9.21E+03
23.040319 9.17E+03 9.21E+03
23.059759 9.38E+03 9.20E+03
23.079199 9.35E+03 9.19E+03
23.09864 9.29E+03 9.18E+03
23.11808 9.25E+03 9.18E+03
23.13752 9.42E+03 9.17E+03
23.15696 9.27E+03 9.16E+03
23.176399 9.22E+03 9.16E+03
23.195839 9.11E+03 9.15E+03
23.215279 9.32E+03 9.14E+03
23.23472 9.30E+03 9.13E+03
23.25416 9.16E+03 9.13E+03
23.2736 8.95E+03 9.12E+03
23.293039 9.12E+03 9.11E+03
23.312479 9.24E+03 9.11E+03
23.331919 9.05E+03 9.10E+03
23.35136 9.22E+03 9.09E+03
23.3708 9.17E+03 9.09E+03
23.39024 9.17E+03 9.08E+03
23.409679 9.27E+03 9.07E+03
23.429119 9.11E+03 9.07E+03
23.448559 9.07E+03 9.06E+03
23.468 9.20E+03 9.05E+03
23.48744 9.29E+03 9.05E+03
23.50688 9.09E+03 9.04E+03
23.52632 9.16E+03 9.03E+03
23.545759 9.25E+03 9.03E+03
23.565199 9.22E+03 9.02E+03
23.584639 9.30E+03 9.01E+03
23.60408 9.11E+03 9.01E+03
23.62352 9.16E+03 9.00E+03
23.64296 9.14E+03 8.99E+03
23.662399 9.15E+03 8.99E+03
23.681839 9.09E+03 8.98E+03
23.701279 9.18E+03 8.98E+03
23.72072 9.06E+03 8.97E+03
23.74016 9.35E+03 8.96E+03
23.7596 9.07E+03 8.96E+03
23.779039 9.11E+03 8.95E+03
23.798479 8.97E+03 8.95E+03
23.817919 9.11E+03 8.94E+03
23.83736 9.15E+03 8.94E+03
23.8568 8.86E+03 8.93E+03
23.87624 9.14E+03 8.92E+03
23.895679 8.93E+03 8.92E+03
23.915119 9.05E+03 8.91E+03
23.934559 9.18E+03 8.91E+03
23.954 8.95E+03 8.90E+03
23.97344 9.14E+03 8.90E+03
23.99288 9.03E+03 8.89E+03
24.01232 9.09E+03 8.89E+03
24.031759 9.08E+03 8.88E+03
24.051199 8.92E+03 8.88E+03
24.070639 8.94E+03 8.87E+03
24.09008 8.95E+03 8.87E+03
24.10952 8.85E+03 8.86E+03
24.12896 9.02E+03 8.86E+03
24.148399 9.01E+03 8.85E+03
24.167839 8.91E+03 8.85E+03
24.187279 9.04E+03 8.84E+03
24.20672 8.83E+03 8.84E+03
24.22616 8.83E+03 8.84E+03
24.2456 9.01E+03 8.83E+03
24.265039 8.80E+03 8.83E+03
24.284479 8.96E+03 8.82E+03
24.303919 8.91E+03 8.82E+03
24.32336 8.97E+03 8.82E+03
24.3428 8.79E+03 8.81E+03
24.36224 9.00E+03 8.81E+03
24.38168 8.91E+03 8.80E+03
24.401119 8.87E+03 8.80E+03
24.420559 8.91E+03 8.80E+03
24.439999 9.02E+03 8.79E+03
24.45944 9.03E+03 8.79E+03
24.47888 8.96E+03 8.79E+03
24.49832 8.83E+03 8.79E+03
24.517759 9.04E+03 8.78E+03
24.537199 8.63E+03 8.78E+03
24.556639 8.90E+03 8.78E+03
24.57608 8.61E+03 8.78E+03
24.59552 8.69E+03 8.77E+03
24.61496 8.79E+03 8.77E+03
24.634399 8.84E+03 8.77E+03
24.653839 8.71E+03 8.77E+03
24.673279 8.85E+03 8.77E+03
24.69272 8.78E+03 8.76E+03
24.71216 8.71E+03 8.76E+03
24.7316 8.66E+03 8.76E+03
24.75104 8.77E+03 8.76E+03
24.770479 8.91E+03 8.76E+03
24.789919 8.96E+03 8.76E+03
24.809359 8.81E+03 8.76E+03
24.8288 8.78E+03 8.76E+03
24.84824 8.76E+03 8.76E+03
24.86768 8.80E+03 8.76E+03
24.887119 8.74E+03 8.76E+03
24.906559 8.90E+03 8.76E+03
24.925999 8.74E+03 8.76E+03
24.94544 8.67E+03 8.76E+03
24.96488 8.90E+03 8.77E+03
24.98432 8.84E+03 8.77E+03
25.003759 8.70E+03 8.77E+03
25.023199 8.59E+03 8.77E+03
25.042639 8.74E+03 8.78E+03
25.06208 8.73E+03 8.78E+03
25.08152 8.64E+03 8.79E+03
25.10096 8.85E+03 8.79E+03
25.120399 8.70E+03 8.79E+03
25.139839 8.75E+03 8.80E+03
25.159279 8.79E+03 8.81E+03
25.178719 8.86E+03 8.81E+03
25.19816 8.84E+03 8.82E+03
25.2176 8.85E+03 8.83E+03
25.23704 8.89E+03 8.84E+03
25.256479 8.98E+03 8.85E+03
25.275919 8.88E+03 8.86E+03
25.295359 9.00E+03 8.87E+03
25.3148 8.68E+03 8.88E+03
25.33424 8.94E+03 8.89E+03
25.35368 8.94E+03 8.90E+03
25.373119 8.73E+03 8.92E+03
25.392559 8.87E+03 8.93E+03
25.411999 8.98E+03 8.95E+03
25.43144 8.98E+03 8.97E+03
25.45088 9.00E+03 8.99E+03
25.47032 9.03E+03 9.01E+03
25.489759 9.00E+03 9.03E+03
25.509199 9.13E+03 9.05E+03
25.528639 9.00E+03 9.08E+03
25.548079 9.13E+03 9.11E+03
25.56752 9.07E+03 9.14E+03
25.58696 9.09E+03 9.17E+03
25.6064 9.18E+03 9.20E+03
25.625839 9.11E+03 9.24E+03
25.645279 9.12E+03 9.28E+03
25.664719 9.40E+03 9.32E+03
25.68416 9.24E+03 9.37E+03
25.7036 9.41E+03 9.42E+03
25.72304 9.46E+03 9.48E+03
25.742479 9.44E+03 9.54E+03
25.761919 9.49E+03 9.60E+03
25.781359 9.59E+03 9.67E+03
25.8008 9.65E+03 9.75E+03
25.82024 9.77E+03 9.84E+03
25.83968 9.94E+03 9.93E+03
25.859119 9.91E+03 1.00E+04
25.878559 1.00E+04 1.02E+04
25.897999 1.01E+04 1.03E+04
25.91744 1.02E+04 1.04E+04
25.93688 1.04E+04 1.06E+04
25.95632 1.06E+04 1.08E+04
25.97576 1.07E+04 1.10E+04
25.995199 1.11E+04 1.13E+04
26.014639 1.13E+04 1.16E+04
26.034079 1.15E+04 1.19E+04
26.05352 1.19E+04 1.23E+04
26.07296 1.24E+04 1.27E+04
26.0924 1.30E+04 1.32E+04
26.111839 1.32E+04 1.38E+04
26.131279 1.42E+04 1.45E+04
26.150719 1.47E+04 1.53E+04
26.17016 1.57E+04 1.61E+04
26.1896 1.67E+04 1.71E+04
26.20904 1.76E+04 1.82E+04
26.228479 1.88E+04 1.94E+04
26.247919 2.00E+04 2.07E+04
26.267359 2.13E+04 2.21E+04
26.2868 2.27E+04 2.36E+04
26.30624 2.41E+04 2.51E+04
26.32568 2.56E+04 2.66E+04
26.345119 2.74E+04 2.81E+04
26.364559 2.89E+04 2.94E+04
26.383999 3.01E+04 3.06E+04
26.403439 3.12E+04 3.14E+04
26.42288 3.20E+04 3.19E+04
26.44232 3.19E+04 3.20E+04
26.46176 3.18E+04 3.17E+04
26.481199 3.13E+04 3.10E+04
26.500639 3.04E+04 3.01E+04
26.520079 2.95E+04 2.89E+04
26.53952 2.82E+04 2.75E+04
26.55896 2.62E+04 2.61E+04
26.5784 2.46E+04 2.46E+04
26.597839 2.34E+04 2.32E+04
26.617279 2.20E+04 2.18E+04
26.636719 2.09E+04 2.05E+04
26.65616 1.95E+04 1.93E+04
26.6756 1.83E+04 1.83E+04
26.69504 1.74E+04 1.73E+04
26.714479 1.68E+04 1.65E+04
26.733919 1.60E+04 1.58E+04
26.753359 1.54E+04 1.51E+04
26.772799 1.46E+04 1.46E+04
26.79224 1.42E+04 1.41E+04
26.81168 1.37E+04 1.37E+04
26.83112 1.35E+04 1.34E+04
26.850559 1.29E+04 1.31E+04
26.869999 1.27E+04 1.28E+04
26.889439 1.25E+04 1.25E+04
26.90888 1.23E+04 1.22E+04
26.92832 1.20E+04 1.20E+04
26.94776 1.19E+04 1.17E+04
26.967199 1.15E+04 1.14E+04
26.986639 1.16E+04 1.12E+04
27.006079 1.12E+04 1.10E+04
27.02552 1.11E+04 1.07E+04
27.04496 1.08E+04 1.05E+04
27.0644 1.07E+04 1.03E+04
27.083839 1.04E+04 1.01E+04
27.103279 1.03E+04 9.97E+03
27.122719 1.02E+04 9.82E+03
27.142159 9.87E+03 9.68E+03
27.1616 9.79E+03 9.55E+03
27.18104 9.90E+03 9.43E+03
27.20048 9.70E+03 9.32E+03
27.219919 9.55E+03 9.23E+03
27.239359 9.62E+03 9.14E+03
27.258799 9.34E+03 9.06E+03
27.27824 9.27E+03 8.98E+03
27.29768 9.05E+03 8.92E+03
27.31712 9.24E+03 8.86E+03
27.336559 9.12E+03 8.80E+03
27.355999 9.16E+03 8.75E+03
27.375439 9.02E+03 8.70E+03
27.39488 9.00E+03 8.65E+03
27.41432 8.88E+03 8.61E+03
27.43376 8.98E+03 8.57E+03
27.453199 8.92E+03 8.53E+03
27.472639 8.84E+03 8.50E+03
27.492079 8.54E+03 8.47E+03
27.511518 8.96E+03 8.44E+03
27.53096 8.61E+03 8.41E+03
27.5504 8.83E+03 8.38E+03
27.569839 8.60E+03 8.35E+03
27.589279 8.67E+03 8.33E+03
27.608719 8.65E+03 8.32E+03
27.628159 8.50E+03 8.30E+03
27.6476 8.59E+03 8.28E+03
27.66704 8.50E+03 8.26E+03
27.68648 8.45E+03 8.25E+03
27.705919 8.50E+03 8.23E+03
27.725359 8.49E+03 8.21E+03
27.744799 8.32E+03 8.19E+03
27.76424 8.36E+03 8.17E+03
27.78368 8.38E+03 8.15E+03
27.80312 8.47E+03 8.14E+03
27.822559 8.39E+03 8.12E+03
27.841999 8.24E+03 8.11E+03
27.861439 8.27E+03 8.09E+03
27.88088 8.25E+03 8.08E+03
27.90032 8.31E+03 8.06E+03
27.91976 8.42E+03 8.05E+03
27.939199 8.27E+03 8.04E+03
27.958639 8.16E+03 8.02E+03
27.978079 8.13E+03 8.01E+03
27.997519 8.18E+03 8.00E+03
28.01696 8.26E+03 7.99E+03
28.0364 8.17E+03 7.98E+03
28.05584 8.12E+03 7.97E+03
28.075279 8.10E+03 7.95E+03
28.094719 8.31E+03 7.94E+03
28.114159 8.23E+03 7.93E+03
28.1336 8.19E+03 7.92E+03
28.15304 8.14E+03 7.91E+03
28.17248 8.18E+03 7.90E+03
28.191919 8.09E+03 7.89E+03
28.211359 8.07E+03 7.88E+03
28.230799 8.14E+03 7.88E+03
28.25024 8.06E+03 7.87E+03
28.26968 8.16E+03 7.86E+03
28.28912 8.22E+03 7.85E+03
28.308559 8.03E+03 7.84E+03
28.327999 8.12E+03 7.83E+03
28.347439 7.91E+03 7.82E+03
28.366879 8.09E+03 7.82E+03
28.38632 7.99E+03 7.81E+03
28.40576 8.02E+03 7.80E+03
28.4252 8.04E+03 7.79E+03
28.444639 8.25E+03 7.78E+03
28.464079 7.85E+03 7.78E+03
28.483519 8.03E+03 7.77E+03
28.50296 8.13E+03 7.76E+03
28.5224 7.98E+03 7.76E+03
28.54184 7.96E+03 7.75E+03
28.561279 7.90E+03 7.74E+03
28.580719 7.92E+03 7.73E+03
28.600159 8.03E+03 7.73E+03
28.6196 7.94E+03 7.72E+03
28.63904 7.77E+03 7.71E+03
28.65848 7.93E+03 7.71E+03
28.677919 7.81E+03 7.70E+03
28.697359 7.99E+03 7.70E+03
28.716799 7.98E+03 7.69E+03
28.736238 7.89E+03 7.68E+03
28.75568 8.01E+03 7.68E+03
28.77512 7.94E+03 7.67E+03
28.794559 7.86E+03 7.67E+03
28.813999 7.83E+03 7.66E+03
28.833439 7.79E+03 7.65E+03
28.852879 7.84E+03 7.65E+03
28.87232 7.67E+03 7.64E+03
28.89176 7.82E+03 7.64E+03
28.9112 7.89E+03 7.63E+03
28.930639 7.78E+03 7.63E+03
28.950079 7.54E+03 7.62E+03
28.969519 7.73E+03 7.61E+03
28.98896 7.74E+03 7.61E+03
29.0084 7.82E+03 7.60E+03
29.02784 7.91E+03 7.60E+03
29.047279 7.64E+03 7.59E+03
29.066719 7.78E+03 7.59E+03
29.086159 7.78E+03 7.58E+03
29.105598 7.84E+03 7.58E+03
29.12504 7.77E+03 7.57E+03
29.14448 7.74E+03 7.57E+03
29.163919 7.61E+03 7.56E+03
29.183359 7.79E+03 7.56E+03
29.202799 7.87E+03 7.55E+03
29.222239 7.74E+03 7.55E+03
29.24168 7.67E+03 7.55E+03
29.26112 7.76E+03 7.54E+03
29.28056 7.77E+03 7.54E+03
29.299999 7.90E+03 7.53E+03
29.319439 7.82E+03 7.53E+03
29.338879 7.68E+03 7.52E+03
29.35832 7.55E+03 7.52E+03
29.37776 7.63E+03 7.51E+03
29.3972 7.67E+03 7.51E+03
29.416639 7.73E+03 7.51E+03
29.436079 7.71E+03 7.50E+03
29.455519 7.54E+03 7.50E+03
29.47496 7.68E+03 7.49E+03
29.4944 7.64E+03 7.49E+03
29.51384 7.59E+03 7.49E+03
29.533279 7.70E+03 7.48E+03
29.552719 7.66E+03 7.48E+03
29.572159 7.66E+03 7.47E+03
29.591599 7.71E+03 7.47E+03
29.61104 7.61E+03 7.47E+03
29.63048 7.56E+03 7.46E+03
29.64992 7.63E+03 7.46E+03
29.669359 7.51E+03 7.45E+03
29.688799 7.61E+03 7.45E+03
29.708239 7.60E+03 7.45E+03
29.72768 7.47E+03 7.44E+03
29.74712 7.38E+03 7.44E+03
29.76656 7.68E+03 7.44E+03
29.785999 7.38E+03 7.43E+03
29.805439 7.55E+03 7.43E+03
29.824879 7.46E+03 7.43E+03
29.84432 7.50E+03 7.42E+03
29.86376 7.44E+03 7.42E+03
29.8832 7.59E+03 7.42E+03
29.902639 7.57E+03 7.41E+03
29.922079 7.38E+03 7.41E+03
29.941519 7.29E+03 7.41E+03
29.960958 7.51E+03 7.41E+03
29.9804 7.48E+03 7.40E+03
29.99984 7.51E+03 7.40E+03
30.019279 7.29E+03 7.40E+03
30.038719 7.25E+03 7.40E+03
30.058159 7.43E+03 7.39E+03
30.077599 7.25E+03 7.39E+03
30.09704 7.43E+03 7.39E+03
30.11648 7.34E+03 7.39E+03
30.13592 7.35E+03 7.38E+03
30.155359 7.32E+03 7.38E+03
30.174799 7.37E+03 7.38E+03
30.194239 7.31E+03 7.38E+03
30.21368 7.31E+03 7.37E+03
30.23312 7.34E+03 7.37E+03
30.25256 7.27E+03 7.37E+03
30.271999 7.40E+03 7.37E+03
30.291439 7.26E+03 7.37E+03
30.310879 7.33E+03 7.37E+03
30.330318 7.31E+03 7.36E+03
30.34976 7.29E+03 7.36E+03
30.3692 7.42E+03 7.36E+03
30.388639 7.44E+03 7.36E+03
30.408079 7.24E+03 7.36E+03
30.427519 7.22E+03 7.36E+03
30.446959 7.04E+03 7.36E+03
30.4664 7.26E+03 7.36E+03
30.48584 7.21E+03 7.36E+03
30.50528 7.23E+03 7.36E+03
30.524719 7.24E+03 7.36E+03
30.544159 7.21E+03 7.36E+03
30.563599 7.23E+03 7.36E+03
30.58304 7.20E+03 7.36E+03
30.60248 7.17E+03 7.36E+03
30.62192 7.20E+03 7.36E+03
30.641359 7.27E+03 7.36E+03
30.660799 7.22E+03 7.36E+03
30.680239 7.17E+03 7.39E+03
30.699678 7.23E+03 7.39E+03
30.71912 7.35E+03 7.39E+03
30.73856 7.15E+03 7.39E+03
30.757999 7.08E+03 7.39E+03
30.777439 6.97E+03 7.41E+03
30.796879 7.11E+03 7.41E+03
30.816319 7.20E+03 7.41E+03
30.83576 7.08E+03 7.42E+03
30.8552 7.04E+03 7.42E+03
30.87464 7.07E+03 7.42E+03
30.894079 7.08E+03 7.43E+03
30.913519 7.15E+03 7.43E+03
30.932959 6.97E+03 7.44E+03
30.9524 7.15E+03 7.44E+03
30.97184 7.23E+03 7.45E+03
30.99128 7.23E+03 7.46E+03
31.010719 7.26E+03 7.46E+03
31.030159 7.09E+03 7.47E+03
31.049599 6.95E+03 7.48E+03
31.069038 7.37E+03 7.47E+03
31.08848 7.25E+03 7.48E+03
31.10792 7.15E+03 7.49E+03
31.127359 7.29E+03 7.49E+03
31.146799 7.27E+03 7.50E+03
31.166239 7.14E+03 7.51E+03
31.185678 7.24E+03 7.52E+03
31.20512 7.16E+03 7.54E+03
31.22456 7.31E+03 7.55E+03
31.243999 7.22E+03 7.57E+03
31.263439 7.34E+03 7.58E+03
31.282879 7.27E+03 7.60E+03
31.302319 7.17E+03 7.62E+03
31.32176 7.29E+03 7.64E+03
31.3412 7.28E+03 7.66E+03
31.36064 7.33E+03 7.68E+03
31.380079 7.35E+03 7.71E+03
31.399519 7.37E+03 7.73E+03
31.418959 7.31E+03 7.76E+03
31.4384 7.38E+03 7.79E+03
31.45784 7.31E+03 7.82E+03
31.47728 7.29E+03 7.86E+03
31.496719 7.42E+03 7.90E+03
31.516159 7.28E+03 7.94E+03
31.535599 7.46E+03 7.98E+03
31.555038 7.47E+03 8.02E+03
31.57448 7.54E+03 8.07E+03
31.59392 7.68E+03 8.13E+03
31.613359 7.53E+03 8.19E+03
31.632799 7.54E+03 8.25E+03
31.652239 7.77E+03 8.32E+03
31.671679 7.61E+03 8.40E+03
31.69112 7.86E+03 8.48E+03
31.71056 7.87E+03 8.57E+03
31.73 7.99E+03 8.67E+03
31.749439 7.87E+03 8.78E+03
31.768879 8.04E+03 8.91E+03
31.788319 8.14E+03 9.05E+03
31.80776 8.16E+03 9.21E+03
31.8272 8.51E+03 9.39E+03
31.84664 8.67E+03 9.59E+03
31.866079 8.66E+03 9.83E+03
31.885519 8.93E+03 1.01E+04
31.904959 9.02E+03 1.04E+04
31.924398 9.27E+03 1.08E+04
31.94384 9.71E+03 1.12E+04
31.96328 1.01E+04 1.16E+04
31.982719 1.04E+04 1.22E+04
32.002159 1.09E+04 1.28E+04
32.021599 1.14E+04 1.35E+04
32.041039 1.22E+04 1.43E+04
32.060478 1.28E+04 1.52E+04
32.079918 1.40E+04 1.62E+04
32.099358 1.50E+04 1.73E+04
32.118801 1.64E+04 1.85E+04
32.138241 1.79E+04 1.98E+04
32.157681 1.94E+04 2.11E+04
32.17712 2.10E+04 2.26E+04
32.19656 2.31E+04 2.40E+04
32.216 2.47E+04 2.54E+04
32.235439 2.66E+04 2.67E+04
32.254879 2.80E+04 2.79E+04
32.274319 2.94E+04 2.88E+04
32.293758 3.00E+04 2.94E+04
32.313198 3.10E+04 2.97E+04
32.332638 3.07E+04 2.96E+04
32.352077 3.02E+04 2.92E+04
32.371521 2.89E+04 2.85E+04
32.390961 2.76E+04 2.75E+04
32.4104 2.61E+04 2.63E+04
32.42984 2.42E+04 2.50E+04
32.44928 2.22E+04 2.36E+04
32.468719 2.03E+04 2.22E+04
32.488159 1.87E+04 2.08E+04
32.507599 1.73E+04 1.94E+04
32.527039 1.59E+04 1.82E+04
32.546478 1.45E+04 1.70E+04
32.565918 1.34E+04 1.59E+04
32.585358 1.26E+04 1.49E+04
32.604801 1.18E+04 1.41E+04
32.624241 1.10E+04 1.33E+04
32.643681 1.03E+04 1.26E+04
32.66312 1.01E+04 1.20E+04
32.68256 9.47E+03 1.14E+04
32.702 9.19E+03 1.10E+04
32.721439 9.13E+03 1.06E+04
32.740879 8.77E+03 1.02E+04
32.760319 8.55E+03 9.92E+03
32.779758 8.45E+03 9.65E+03
32.799198 8.27E+03 9.41E+03
32.818638 8.14E+03 9.21E+03
32.838078 8.06E+03 9.03E+03
32.857521 7.87E+03 8.87E+03
32.876961 7.73E+03 8.72E+03
32.8964 7.83E+03 8.59E+03
32.91584 7.74E+03 8.48E+03
32.93528 7.70E+03 8.37E+03
32.95472 7.68E+03 8.28E+03
32.974159 7.32E+03 8.19E+03
32.993599 7.23E+03 8.11E+03
33.013039 7.27E+03 8.03E+03
33.032478 7.27E+03 7.97E+03
33.051918 7.30E+03 7.90E+03
33.071358 7.21E+03 7.84E+03
33.090797 7.28E+03 7.79E+03
33.110241 7.31E+03 7.74E+03
33.129681 7.02E+03 7.69E+03
33.14912 6.97E+03 7.65E+03
33.16856 7.07E+03 7.61E+03
33.188 7.06E+03 7.57E+03
33.207439 7.11E+03 7.53E+03
33.226879 7.20E+03 7.50E+03
33.246319 7.10E+03 7.46E+03
33.265759 7.13E+03 7.43E+03
33.285198 6.91E+03 7.40E+03
33.304638 6.94E+03 7.38E+03
33.324078 6.80E+03 7.35E+03
33.343521 6.85E+03 7.33E+03
33.362961 6.87E+03 7.31E+03
33.382401 7.13E+03 7.28E+03
33.40184 6.90E+03 7.26E+03
33.42128 6.85E+03 7.24E+03
33.44072 6.88E+03 7.23E+03
33.460159 6.99E+03 7.21E+03
33.479599 6.71E+03 7.19E+03
33.499039 6.90E+03 7.18E+03
33.518478 6.90E+03 7.16E+03
33.537918 6.81E+03 7.15E+03
33.557358 6.86E+03 7.14E+03
33.576797 6.78E+03 7.12E+03
33.596241 6.82E+03 7.11E+03
33.615681 6.78E+03 7.10E+03
33.63512 6.74E+03 7.09E+03
33.65456 6.92E+03 7.08E+03
33.674 6.87E+03 7.07E+03
33.693439 6.87E+03 7.07E+03
33.712879 6.82E+03 7.06E+03
33.732319 6.91E+03 7.05E+03
33.751759 6.78E+03 7.05E+03
33.771198 6.84E+03 7.04E+03
33.790638 6.90E+03 7.03E+03
33.810078 6.86E+03 7.03E+03
33.829517 7.04E+03 7.03E+03
33.848961 6.74E+03 7.02E+03
33.868401 6.75E+03 7.02E+03
33.88784 6.96E+03 7.02E+03
33.90728 6.96E+03 7.01E+03
33.92672 6.96E+03 7.01E+03
33.946159 6.97E+03 7.01E+03
33.965599 7.05E+03 7.01E+03
33.985039 6.99E+03 7.01E+03
34.004478 7.09E+03 7.01E+03
34.023918 6.94E+03 7.01E+03
34.043358 6.94E+03 7.02E+03
34.062798 7.09E+03 7.02E+03
34.082241 7.01E+03 7.02E+03
34.101681 7.07E+03 7.03E+03
34.12112 6.91E+03 7.03E+03
34.14056 7.13E+03 7.04E+03
34.16 7.31E+03 7.04E+03
34.17944 7.28E+03 7.05E+03
34.198879 7.26E+03 7.06E+03
34.218319 7.05E+03 7.07E+03
34.237759 7.19E+03 7.08E+03
34.257198 7.31E+03 7.09E+03
34.276638 7.19E+03 7.10E+03
34.296078 7.29E+03 7.11E+03
34.315517 7.38E+03 7.13E+03
34.334961 7.33E+03 7.14E+03
34.354401 7.17E+03 7.16E+03
34.37384 7.49E+03 7.18E+03
34.39328 7.45E+03 7.20E+03
34.41272 7.42E+03 7.22E+03
34.432159 7.60E+03 7.24E+03
34.451599 7.57E+03 7.26E+03
34.471039 7.66E+03 7.29E+03
34.490479 7.79E+03 7.32E+03
34.509918 7.49E+03 7.35E+03
34.529358 7.61E+03 7.38E+03
34.548798 7.71E+03 7.42E+03
34.568241 7.79E+03 7.46E+03
34.587681 7.92E+03 7.50E+03
34.607121 8.17E+03 7.55E+03
34.62656 8.08E+03 7.60E+03
34.646 8.15E+03 7.65E+03
34.66544 8.22E+03 7.71E+03
34.684879 8.51E+03 7.78E+03
34.704319 8.30E+03 7.85E+03
34.723759 8.43E+03 7.93E+03
34.743198 8.83E+03 8.02E+03
34.762638 8.83E+03 8.11E+03
34.782078 9.02E+03 8.22E+03
34.801517 9.07E+03 8.34E+03
34.820961 9.43E+03 8.47E+03
34.840401 9.54E+03 8.61E+03
34.85984 1.00E+04 8.77E+03
34.87928 1.01E+04 8.95E+03
34.89872 1.02E+04 9.14E+03
34.918159 1.07E+04 9.36E+03
34.937599 1.11E+04 9.61E+03
34.957039 1.16E+04 9.88E+03
34.976479 1.18E+04 1.02E+04
34.995918 1.22E+04 1.05E+04
35.015358 1.28E+04 1.09E+04
35.034798 1.34E+04 1.13E+04
35.054237 1.38E+04 1.18E+04
35.073681 1.47E+04 1.23E+04
35.093121 1.53E+04 1.29E+04
35.11256 1.58E+04 1.35E+04
35.132 1.66E+04 1.43E+04
35.15144 1.76E+04 1.51E+04
35.170879 1.88E+04 1.60E+04
35.190319 1.93E+04 1.70E+04
35.209759 2.06E+04 1.81E+04
35.229198 2.14E+04 1.93E+04
35.248638 2.26E+04 2.07E+04
35.268078 2.38E+04 2.21E+04
35.287518 2.47E+04 2.36E+04
35.306961 2.61E+04 2.51E+04
35.326401 2.71E+04 2.67E+04
35.34584 2.84E+04 2.81E+04
35.36528 2.92E+04 2.94E+04
35.38472 3.05E+04 3.05E+04
35.40416 3.08E+04 3.13E+04
35.423599 3.12E+04 3.18E+04
35.443039 3.12E+04 3.19E+04
35.462479 3.11E+04 3.16E+04
35.481918 3.05E+04 3.10E+04
35.501358 2.95E+04 3.00E+04
35.520798 2.89E+04 2.89E+04
35.540237 2.84E+04 2.75E+04
35.559681 2.72E+04 2.60E+04
35.579121 2.58E+04 2.44E+04
35.59856 2.44E+04 2.29E+04
35.618 2.31E+04 2.13E+04
35.63744 2.19E+04 1.99E+04
35.656879 2.05E+04 1.85E+04
35.676319 1.92E+04 1.72E+04
35.695759 1.80E+04 1.61E+04
35.715199 1.70E+04 1.50E+04
35.734638 1.61E+04 1.41E+04
35.754078 1.51E+04 1.33E+04
35.773518 1.41E+04 1.25E+04
35.792961 1.37E+04 1.19E+04
35.812401 1.30E+04 1.13E+04
35.831841 1.20E+04 1.08E+04
35.85128 1.17E+04 1.03E+04
35.87072 1.14E+04 9.95E+03
35.89016 1.08E+04 9.61E+03
35.909599 1.04E+04 9.32E+03
35.929039 9.84E+03 9.06E+03
35.948479 9.78E+03 8.83E+03
35.967918 9.22E+03 8.63E+03
35.987358 9.04E+03 8.45E+03
36.006798 8.84E+03 8.29E+03
36.026237 8.55E+03 8.14E+03
36.045681 8.50E+03 8.01E+03
36.065121 8.10E+03 7.89E+03
36.08456 8.08E+03 7.79E+03
36.104 7.80E+03 7.69E+03
36.12344 7.72E+03 7.59E+03
36.142879 7.79E+03 7.51E+03
36.162319 7.56E+03 7.43E+03
36.181759 7.42E+03 7.36E+03
36.201199 7.34E+03 7.29E+03
36.220638 7.26E+03 7.23E+03
36.240078 7.29E+03 7.17E+03
36.259518 7.23E+03 7.11E+03
36.278957 7.12E+03 7.06E+03
36.298401 6.92E+03 7.01E+03
36.317841 6.95E+03 6.96E+03
36.33728 6.85E+03 6.92E+03
36.35672 6.78E+03 6.88E+03
36.37616 6.78E+03 6.84E+03
36.395599 6.78E+03 6.80E+03
36.415039 6.66E+03 6.76E+03
36.434479 6.62E+03 6.73E+03
36.453918 6.62E+03 6.70E+03
36.473358 6.46E+03 6.67E+03
36.492798 6.56E+03 6.64E+03
36.512238 6.34E+03 6.61E+03
36.531681 6.51E+03 6.58E+03
36.551121 6.42E+03 6.56E+03
36.57056 6.40E+03 6.53E+03
36.59 6.42E+03 6.51E+03
36.60944 6.51E+03 6.49E+03
36.62888 6.31E+03 6.47E+03
36.648319 6.31E+03 6.45E+03
36.667759 6.35E+03 6.43E+03
36.687199 6.29E+03 6.41E+03
36.706638 6.26E+03 6.39E+03
36.726078 6.29E+03 6.37E+03
36.745518 6.27E+03 6.35E+03
36.764957 6.24E+03 6.34E+03
36.784401 6.15E+03 6.32E+03
36.803841 6.03E+03 6.30E+03
36.82328 6.12E+03 6.29E+03
36.84272 6.24E+03 6.27E+03
36.86216 6.16E+03 6.26E+03
36.881599 6.07E+03 6.25E+03
36.901039 6.07E+03 6.23E+03
36.920479 6.15E+03 6.22E+03
36.939919 6.00E+03 6.21E+03
36.959358 6.09E+03 6.20E+03
36.978798 5.95E+03 6.18E+03
36.998238 6.13E+03 6.15E+03
37.017677 5.97E+03 6.14E+03
37.037121 6.08E+03 6.13E+03
37.056561 6.11E+03 6.12E+03
37.076 6.01E+03 6.11E+03
37.09544 5.89E+03 6.09E+03
37.11488 6.22E+03 6.08E+03
37.134319 6.00E+03 6.07E+03
37.153759 5.98E+03 6.06E+03
37.173199 6.00E+03 6.05E+03
37.192638 6.06E+03 6.04E+03
37.212078 5.89E+03 6.03E+03
37.231518 5.95E+03 6.02E+03
37.250957 6.01E+03 6.01E+03
37.270401 6.03E+03 6.01E+03
37.289841 5.92E+03 6.00E+03
37.30928 5.97E+03 5.99E+03
37.32872 5.93E+03 5.98E+03
37.34816 5.83E+03 5.97E+03
37.367599 6.03E+03 5.97E+03
37.387039 5.89E+03 5.96E+03
37.406479 5.90E+03 5.95E+03
37.425919 5.89E+03 5.94E+03
37.445358 5.77E+03 5.94E+03
37.464798 5.99E+03 5.93E+03
37.484238 5.89E+03 5.92E+03
37.503677 5.70E+03 5.92E+03
37.523121 5.82E+03 5.91E+03
37.542561 5.94E+03 5.90E+03
37.562 5.92E+03 5.90E+03
37.58144 5.83E+03 5.89E+03
37.60088 5.67E+03 5.88E+03
37.620319 5.75E+03 5.88E+03
37.639759 5.87E+03 5.88E+03
37.659199 5.81E+03 5.87E+03
37.678638 5.82E+03 5.86E+03
37.698078 5.63E+03 5.86E+03
37.717518 5.98E+03 5.85E+03
37.736958 5.69E+03 5.85E+03
37.756401 5.81E+03 5.84E+03
37.775841 5.84E+03 5.84E+03
37.79528 5.76E+03 5.83E+03
37.81472 5.70E+03 5.83E+03
37.83416 5.74E+03 5.82E+03
37.8536 5.62E+03 5.82E+03
37.873039 5.69E+03 5.81E+03
37.892479 5.71E+03 5.80E+03
37.911919 5.60E+03 5.80E+03
37.931358 5.80E+03 5.79E+03
37.950798 5.72E+03 5.79E+03
37.970238 5.75E+03 5.78E+03
37.989677 5.64E+03 5.78E+03
38.009121 5.68E+03 5.77E+03
38.028561 5.83E+03 5.77E+03
38.048 5.74E+03 5.76E+03
38.06744 5.68E+03 5.76E+03
38.08688 5.62E+03 5.75E+03
38.106319 5.63E+03 5.75E+03
38.125759 5.54E+03 5.75E+03
38.145199 5.68E+03 5.74E+03
38.164639 5.65E+03 5.74E+03
38.184078 5.76E+03 5.73E+03
38.203518 5.54E+03 5.73E+03
38.222958 5.60E+03 5.72E+03
38.242397 5.70E+03 5.72E+03
38.261841 5.78E+03 5.71E+03
38.281281 5.66E+03 5.71E+03
38.30072 5.58E+03 5.70E+03
38.32016 5.72E+03 5.70E+03
38.3396 5.72E+03 5.70E+03
38.359039 5.65E+03 5.69E+03
38.378479 5.59E+03 5.69E+03
38.397919 5.60E+03 5.68E+03
38.417358 5.71E+03 5.68E+03
38.436798 5.39E+03 5.68E+03
38.456238 5.70E+03 5.67E+03
38.475677 5.63E+03 5.67E+03
38.495121 5.54E+03 5.66E+03
38.514561 5.66E+03 5.66E+03
38.534 5.61E+03 5.66E+03
38.55344 5.44E+03 5.65E+03
38.57288 5.66E+03 5.65E+03
38.592319 5.57E+03 5.64E+03
38.611759 5.71E+03 5.64E+03
38.631199 5.57E+03 5.64E+03
38.650639 5.47E+03 5.63E+03
38.670078 5.60E+03 5.63E+03
38.689518 5.63E+03 5.62E+03
38.708958 5.52E+03 5.62E+03
38.728397 5.51E+03 5.62E+03
38.747841 5.44E+03 5.61E+03
38.767281 5.58E+03 5.61E+03
38.78672 5.68E+03 5.61E+03
38.80616 5.60E+03 5.60E+03
38.8256 5.49E+03 5.60E+03
38.845039 5.54E+03 5.60E+03
38.864479 5.47E+03 5.59E+03
38.883919 5.58E+03 5.59E+03
38.903358 5.58E+03 5.58E+03
38.922798 5.42E+03 5.58E+03
38.942238 5.54E+03 5.58E+03
38.961678 5.58E+03 5.57E+03
38.981117 5.58E+03 5.57E+03
39.000561 5.44E+03 5.57E+03
39.02 5.48E+03 5.56E+03
39.03944 5.50E+03 5.56E+03
39.05888 5.43E+03 5.56E+03
39.07832 5.31E+03 5.56E+03
39.097759 5.51E+03 5.55E+03
39.117199 5.57E+03 5.55E+03
39.136639 5.40E+03 5.55E+03
39.156078 5.42E+03 5.54E+03
39.175518 5.48E+03 5.54E+03
39.194958 5.44E+03 5.54E+03
39.214397 5.52E+03 5.53E+03
39.233841 5.54E+03 5.53E+03
39.253281 5.42E+03 5.53E+03
39.27272 5.44E+03 5.53E+03
39.29216 5.40E+03 5.52E+03
39.3116 5.45E+03 5.52E+03
39.331039 5.39E+03 5.52E+03
39.350479 5.43E+03 5.51E+03
39.369919 5.46E+03 5.51E+03
39.389359 5.46E+03 5.51E+03
39.408798 5.52E+03 5.51E+03
39.428238 5.46E+03 5.50E+03
39.447678 5.61E+03 5.50E+03
39.467117 5.47E+03 5.50E+03
39.486561 5.54E+03 5.50E+03
39.506001 5.41E+03 5.49E+03
39.52544 5.51E+03 5.49E+03
39.54488 5.51E+03 5.49E+03
39.56432 5.42E+03 5.49E+03
39.583759 5.40E+03 5.49E+03
39.603199 5.44E+03 5.48E+03
39.622639 5.42E+03 5.48E+03
39.642078 5.31E+03 5.48E+03
39.661518 5.44E+03 5.48E+03
39.680958 5.49E+03 5.48E+03
39.700397 5.33E+03 5.47E+03
39.719841 5.42E+03 5.47E+03
39.739281 5.40E+03 5.47E+03
39.75872 5.40E+03 5.47E+03
39.77816 5.51E+03 5.47E+03
39.7976 5.53E+03 5.47E+03
39.817039 5.33E+03 5.46E+03
39.836479 5.44E+03 5.46E+03
39.855919 5.47E+03 5.46E+03
39.875359 5.42E+03 5.46E+03
39.894798 5.42E+03 5.46E+03
39.914238 5.57E+03 5.46E+03
39.933678 5.40E+03 5.46E+03
39.953117 5.55E+03 5.46E+03
39.972561 5.51E+03 5.46E+03
39.992001 5.44E+03 5.46E+03
40.01144 5.30E+03 5.46E+03
40.03088 5.45E+03 5.46E+03
40.05032 5.44E+03 5.46E+03
40.069759 5.51E+03 5.47E+03
40.089199 5.40E+03 5.47E+03
40.108639 5.50E+03 5.47E+03
40.128078 5.66E+03 5.47E+03
40.147518 5.63E+03 5.48E+03
40.166958 5.64E+03 5.46E+03
40.186398 5.64E+03 5.46E+03
40.205837 5.49E+03 5.47E+03
40.225281 5.55E+03 5.48E+03
40.24472 5.74E+03 5.47E+03
40.26416 5.52E+03 5.48E+03
40.2836 5.62E+03 5.49E+03
40.30304 5.73E+03 5.51E+03
40.322479 5.64E+03 5.52E+03
40.341919 5.60E+03 5.54E+03
40.361359 5.71E+03 5.56E+03
40.380798 5.80E+03 5.58E+03
40.400238 5.82E+03 5.61E+03
40.419678 5.84E+03 5.64E+03
40.439117 5.98E+03 5.68E+03
40.458561 5.91E+03 5.72E+03
40.478001 5.97E+03 5.77E+03
40.49744 6.00E+03 5.82E+03
40.51688 6.09E+03 5.87E+03
40.53632 6.04E+03 5.94E+03
40.555759 6.34E+03 6.01E+03
40.575199 6.26E+03 6.08E+03
40.594639 6.30E+03 6.16E+03
40.614079 6.53E+03 6.23E+03
40.633518 6.41E+03 6.31E+03
40.652958 6.54E+03 6.39E+03
40.672398 6.55E+03 6.46E+03
40.691837 6.53E+03 6.52E+03
40.711281 6.49E+03 6.57E+03
40.730721 6.57E+03 6.60E+03
40.75016 6.51E+03 6.61E+03
40.7696 6.63E+03 6.60E+03
40.78904 6.72E+03 6.58E+03
40.808479 6.62E+03 6.54E+03
40.827919 6.60E+03 6.49E+03
40.847359 6.57E+03 6.43E+03
40.866798 6.48E+03 6.36E+03
40.886238 6.46E+03 6.28E+03
40.905678 6.39E+03 6.20E+03
40.925117 6.34E+03 6.12E+03
40.944557 6.33E+03 6.05E+03
40.964001 6.38E+03 5.97E+03
40.98344 6.25E+03 5.90E+03
41.00288 6.29E+03 5.84E+03
41.02232 6.02E+03 5.78E+03
41.041759 5.99E+03 5.73E+03
41.061199 5.92E+03 5.68E+03
41.080639 5.85E+03 5.64E+03
41.100079 5.89E+03 5.60E+03
41.119518 5.85E+03 5.57E+03
41.138958 5.78E+03 5.54E+03
41.158398 5.67E+03 5.52E+03
41.177837 5.68E+03 5.49E+03
41.197281 5.69E+03 5.48E+03
41.216721 5.78E+03 5.46E+03
41.23616 5.76E+03 5.44E+03
41.2556 5.57E+03 5.43E+03
41.27504 5.58E+03 5.42E+03
41.294479 5.53E+03 5.41E+03
41.313919 5.57E+03 5.41E+03
41.333359 5.55E+03 5.40E+03
41.352798 5.38E+03 5.39E+03
41.372238 5.56E+03 5.39E+03
41.391678 5.58E+03 5.40E+03
41.411118 5.63E+03 5.39E+03
41.430557 5.52E+03 5.39E+03
41.450001 5.67E+03 5.39E+03
41.46944 5.42E+03 5.39E+03
41.48888 5.44E+03 5.39E+03
41.50832 5.45E+03 5.40E+03
41.52776 5.50E+03 5.40E+03
41.547199 5.47E+03 5.40E+03
41.566639 5.48E+03 5.41E+03
41.586079 5.50E+03 5.41E+03
41.605518 5.42E+03 5.41E+03
41.624958 5.64E+03 5.42E+03
41.644398 5.47E+03 5.43E+03
41.663837 5.43E+03 5.43E+03
41.683281 5.58E+03 5.44E+03
41.702721 5.46E+03 5.45E+03
41.72216 5.70E+03 5.46E+03
41.7416 5.54E+03 5.47E+03
41.76104 5.60E+03 5.48E+03
41.780479 5.49E+03 5.50E+03
41.799919 5.75E+03 5.51E+03
41.819359 5.73E+03 5.53E+03
41.838799 5.60E+03 5.55E+03
41.858238 5.71E+03 5.57E+03
41.877678 5.88E+03 5.59E+03
41.897118 5.73E+03 5.62E+03
41.916557 5.74E+03 5.65E+03
41.936001 5.81E+03 5.68E+03
41.955441 5.74E+03 5.72E+03
41.97488 6.00E+03 5.76E+03
41.99432 6.06E+03 5.81E+03
42.01376 6.08E+03 5.87E+03
42.033199 6.31E+03 5.93E+03
42.052639 6.21E+03 6.01E+03
42.072079 6.45E+03 6.10E+03
42.091518 6.55E+03 6.19E+03
42.110958 6.67E+03 6.31E+03
42.130398 6.86E+03 6.44E+03
42.149837 7.14E+03 6.58E+03
42.169277 7.16E+03 6.75E+03
42.188721 7.40E+03 6.94E+03
42.20816 7.39E+03 7.15E+03
42.2276 7.66E+03 7.38E+03
42.24704 8.19E+03 7.63E+03
42.266479 8.47E+03 7.91E+03
42.285919 8.67E+03 8.21E+03
42.305359 8.81E+03 8.53E+03
42.324799 9.26E+03 8.86E+03
42.344238 9.43E+03 9.20E+03
42.363678 9.84E+03 9.53E+03
42.383118 1.03E+04 9.83E+03
42.402557 1.04E+04 1.01E+04
42.422001 1.04E+04 1.03E+04
42.441441 1.06E+04 1.05E+04
42.46088 1.07E+04 1.06E+04
42.48032 1.08E+04 1.06E+04
42.49976 1.07E+04 1.06E+04
42.519199 1.07E+04 1.04E+04
42.538639 1.06E+04 1.02E+04
42.558079 1.03E+04 1.00E+04
42.577518 1.00E+04 9.74E+03
42.596958 1.00E+04 9.44E+03
42.616398 9.47E+03 9.13E+03
42.635838 9.35E+03 8.80E+03
42.655277 9.06E+03 8.48E+03
42.674721 8.65E+03 8.16E+03
42.69416 8.28E+03 7.87E+03
42.7136 8.13E+03 7.59E+03
42.73304 7.85E+03 7.33E+03
42.75248 7.76E+03 7.10E+03
42.771919 7.56E+03 6.89E+03
42.791359 7.24E+03 6.69E+03
42.810799 7.22E+03 6.52E+03
42.830238 6.78E+03 6.37E+03
42.849678 6.62E+03 6.24E+03
42.869118 6.51E+03 6.12E+03
42.888557 6.30E+03 6.02E+03
42.908001 6.26E+03 5.93E+03
42.927441 6.28E+03 5.85E+03
42.94688 6.00E+03 5.78E+03
42.96632 6.08E+03 5.71E+03
42.98576 5.86E+03 5.66E+03
43.005199 5.74E+03 5.61E+03
43.024639 5.91E+03 5.57E+03
43.044079 5.68E+03 5.53E+03
43.063519 5.53E+03 5.49E+03
43.082958 5.68E+03 5.46E+03
43.102398 5.62E+03 5.43E+03
43.121838 5.60E+03 5.41E+03
43.141277 5.41E+03 5.38E+03
43.160721 5.51E+03 5.36E+03
43.180161 5.45E+03 5.34E+03
43.1996 5.43E+03 5.32E+03
43.21904 5.41E+03 5.31E+03
43.23848 5.40E+03 5.29E+03
43.257919 5.37E+03 5.27E+03
43.277359 5.34E+03 5.26E+03
43.296799 5.20E+03 5.25E+03
43.316238 5.32E+03 5.23E+03
43.335678 5.35E+03 5.22E+03
43.355118 5.23E+03 5.21E+03
43.374557 5.29E+03 5.20E+03
43.393997 5.30E+03 5.19E+03
43.413441 5.25E+03 5.18E+03
43.43288 5.11E+03 5.17E+03
43.45232 5.27E+03 5.17E+03
43.47176 5.26E+03 5.16E+03
43.491199 5.09E+03 5.15E+03
43.510639 5.18E+03 5.14E+03
43.530079 5.20E+03 5.14E+03
43.549519 5.21E+03 5.13E+03
43.568958 5.20E+03 5.12E+03
43.588398 5.13E+03 5.12E+03
43.607838 5.21E+03 5.11E+03
43.627277 4.96E+03 5.11E+03
43.646721 5.01E+03 5.10E+03
43.666161 5.02E+03 5.10E+03
43.6856 5.07E+03 5.09E+03
43.70504 5.11E+03 5.09E+03
43.72448 5.08E+03 5.08E+03
43.743919 5.16E+03 5.08E+03
43.763359 5.04E+03 5.08E+03
43.782799 4.97E+03 5.07E+03
43.802238 5.13E+03 5.07E+03
43.821678 5.12E+03 5.06E+03
43.841118 5.00E+03 5.06E+03
43.860558 5.01E+03 5.06E+03
43.879997 5.10E+03 5.06E+03
43.899441 5.07E+03 5.05E+03
43.91888 5.06E+03 5.05E+03
43.93832 5.19E+03 5.05E+03
43.95776 5.02E+03 5.04E+03
43.9772 5.05E+03 5.04E+03
43.996639 5.00E+03 5.04E+03
44.016079 4.97E+03 5.04E+03
44.035519 4.96E+03 5.03E+03
44.054958 5.05E+03 5.03E+03
44.074398 5.04E+03 5.03E+03
44.093838 5.04E+03 5.03E+03
44.113277 4.97E+03 5.03E+03
44.132717 5.06E+03 5.03E+03
44.152161 5.02E+03 5.02E+03
44.1716 5.02E+03 5.02E+03
44.19104 5.01E+03 5.02E+03
44.21048 4.97E+03 5.02E+03
44.229919 5.08E+03 5.02E+03
44.249359 5.05E+03 5.02E+03
44.268799 5.03E+03 5.02E+03
44.288239 4.98E+03 5.02E+03
44.307678 5.05E+03 5.02E+03
44.327118 4.93E+03 5.01E+03
44.346558 5.02E+03 5.01E+03
44.365997 5.06E+03 5.01E+03
44.385441 4.99E+03 5.01E+03
44.404881 4.91E+03 5.01E+03
44.42432 4.96E+03 5.01E+03
44.44376 4.98E+03 5.01E+03
44.4632 4.95E+03 5.01E+03
44.482639 5.04E+03 5.01E+03
44.502079 4.78E+03 5.01E+03
44.521519 4.94E+03 5.01E+03
44.540958 5.00E+03 5.01E+03
44.560398 5.00E+03 5.01E+03
44.579838 5.00E+03 5.02E+03
44.599277 5.02E+03 5.02E+03
44.618717 5.05E+03 5.02E+03
44.638161 4.90E+03 5.02E+03
44.6576 5.09E+03 5.02E+03
44.67704 4.91E+03 5.02E+03
44.69648 5.05E+03 5.02E+03
44.715919 4.99E+03 5.02E+03
44.735359 4.97E+03 5.02E+03
44.754799 5.13E+03 5.03E+03
44.774239 4.94E+03 5.03E+03
44.793678 5.02E+03 5.03E+03
44.813118 5.08E+03 5.03E+03
44.832558 4.99E+03 5.04E+03
44.851997 5.14E+03 5.04E+03
44.871441 4.91E+03 5.04E+03
44.890881 5.02E+03 5.04E+03
44.91032 5.18E+03 5.05E+03
44.92976 4.96E+03 5.05E+03
44.9492 4.97E+03 5.05E+03
44.968639 5.08E+03 5.06E+03
44.988079 5.09E+03 5.06E+03
45.007519 5.09E+03 5.07E+03
45.026958 4.95E+03 5.07E+03
45.046398 5.02E+03 5.08E+03
45.065838 5.02E+03 5.08E+03
45.085278 5.10E+03 5.09E+03
45.104717 5.05E+03 5.09E+03
45.124161 5.09E+03 5.10E+03
45.1436 5.06E+03 5.11E+03
45.16304 5.09E+03 5.12E+03
45.18248 4.90E+03 5.12E+03
45.20192 5.15E+03 5.13E+03
45.221359 5.14E+03 5.14E+03
45.240799 5.12E+03 5.15E+03
45.260239 5.05E+03 5.16E+03
45.279678 5.08E+03 5.17E+03
45.299118 5.22E+03 5.18E+03
45.318558 5.21E+03 5.19E+03
45.337997 5.16E+03 5.20E+03
45.357437 5.14E+03 5.22E+03
45.376881 5.16E+03 5.23E+03
45.39632 5.15E+03 5.25E+03
45.41576 5.20E+03 5.26E+03
45.4352 5.07E+03 5.28E+03
45.454639 5.18E+03 5.30E+03
45.474079 5.17E+03 5.32E+03
45.493519 5.20E+03 5.34E+03
45.512959 5.31E+03 5.36E+03
45.532398 5.17E+03 5.39E+03
45.551838 5.19E+03 5.41E+03
45.571278 5.29E+03 5.44E+03
45.590717 5.43E+03 5.47E+03
45.610161 5.36E+03 5.51E+03
45.629601 5.33E+03 5.54E+03
45.64904 5.47E+03 5.58E+03
45.66848 5.59E+03 5.63E+03
45.68792 5.44E+03 5.67E+03
45.707359 5.52E+03 5.73E+03
45.726799 5.51E+03 5.79E+03
45.746239 5.66E+03 5.85E+03
45.765678 5.81E+03 5.92E+03
45.785118 5.80E+03 6.00E+03
45.804558 5.93E+03 6.09E+03
45.823997 5.95E+03 6.20E+03
45.843437 6.10E+03 6.31E+03
45.862881 6.21E+03 6.45E+03
45.88232 6.35E+03 6.60E+03
45.90176 6.39E+03 6.77E+03
45.9212 6.64E+03 6.97E+03
45.940639 6.84E+03 7.19E+03
45.960079 7.08E+03 7.45E+03
45.979519 7.38E+03 7.74E+03
45.998959 7.79E+03 8.06E+03
46.018398 8.27E+03 8.43E+03
46.037838 8.67E+03 8.84E+03
46.057278 9.06E+03 9.29E+03
46.076717 9.72E+03 9.79E+03
46.096157 1.02E+04 1.03E+04
46.115601 1.08E+04 1.09E+04
46.13504 1.14E+04 1.15E+04
46.15448 1.22E+04 1.22E+04
46.17392 1.29E+04 1.28E+04
46.193359 1.37E+04 1.35E+04
46.212799 1.43E+04 1.41E+04
46.232239 1.49E+04 1.46E+04
46.251678 1.54E+04 1.50E+04
46.271118 1.61E+04 1.54E+04
46.290558 1.64E+04 1.56E+04
46.309998 1.62E+04 1.57E+04
46.329437 1.61E+04 1.56E+04
46.348881 1.62E+04 1.54E+04
46.36832 1.58E+04 1.51E+04
46.38776 1.53E+04 1.47E+04
46.4072 1.48E+04 1.42E+04
46.42664 1.41E+04 1.37E+04
46.446079 1.34E+04 1.31E+04
46.465519 1.26E+04 1.25E+04
46.484959 1.19E+04 1.19E+04
46.504398 1.12E+04 1.13E+04
46.523838 1.07E+04 1.07E+04
46.543278 1.00E+04 1.01E+04
46.562717 9.19E+03 9.61E+03
46.582157 8.66E+03 9.14E+03
46.601601 8.34E+03 8.71E+03
46.62104 7.79E+03 8.32E+03
46.64048 7.62E+03 7.98E+03
46.65992 7.24E+03 7.67E+03
46.679359 7.04E+03 7.40E+03
46.698799 6.81E+03 7.16E+03
46.718239 6.51E+03 6.95E+03
46.737679 6.40E+03 6.77E+03
46.757118 6.29E+03 6.61E+03
46.776558 6.17E+03 6.47E+03
46.795998 6.07E+03 6.35E+03
46.815437 6.13E+03 6.25E+03
46.834881 6.16E+03 6.16E+03
46.854321 6.02E+03 6.08E+03
46.87376 5.94E+03 6.02E+03
46.8932 5.86E+03 5.96E+03
46.91264 5.91E+03 5.92E+03
46.932079 5.77E+03 5.88E+03
46.951519 5.70E+03 5.85E+03
46.970959 5.81E+03 5.82E+03
46.990398 5.74E+03 5.80E+03
47.009838 5.66E+03 5.79E+03
47.029278 5.66E+03 5.77E+03
47.048717 5.75E+03 5.76E+03
47.068157 5.75E+03 5.74E+03
47.087601 5.71E+03 5.72E+03
47.10704 5.70E+03 5.70E+03
47.12648 5.61E+03 5.68E+03
47.14592 5.63E+03 5.66E+03
47.165359 5.59E+03 5.63E+03
47.184799 5.69E+03 5.60E+03
47.204239 5.64E+03 5.57E+03
47.223679 5.51E+03 5.53E+03
47.243118 5.48E+03 5.50E+03
47.262558 5.44E+03 5.46E+03
47.281998 5.73E+03 5.43E+03
47.301437 5.60E+03 5.39E+03
47.320877 5.43E+03 5.36E+03
47.340321 5.57E+03 5.32E+03
47.35976 5.37E+03 5.29E+03
47.3792 5.26E+03 5.27E+03
47.39864 5.21E+03 5.24E+03
47.418079 5.40E+03 5.22E+03
47.437519 5.29E+03 5.19E+03
47.456959 5.16E+03 5.17E+03
47.476398 5.36E+03 5.16E+03
47.495838 5.19E+03 5.14E+03
47.515278 5.13E+03 5.13E+03
47.534718 5.06E+03 5.11E+03
47.554157 5.32E+03 5.10E+03
47.573601 5.24E+03 5.09E+03
47.59304 5.24E+03 5.09E+03
47.61248 5.10E+03 5.08E+03
47.63192 5.06E+03 5.07E+03
47.65136 5.17E+03 5.07E+03
47.670799 5.08E+03 5.06E+03
47.690239 5.07E+03 5.06E+03
47.709679 5.08E+03 5.06E+03
47.729118 5.07E+03 5.06E+03
47.748558 5.04E+03 5.05E+03
47.767998 5.11E+03 5.06E+03
47.787437 4.99E+03 5.06E+03
47.806877 5.09E+03 5.06E+03
47.826321 5.02E+03 5.06E+03
47.84576 5.02E+03 5.07E+03
47.8652 5.04E+03 5.08E+03
47.88464 5.05E+03 5.09E+03
47.904079 5.10E+03 5.10E+03
47.923519 5.12E+03 5.11E+03
47.942959 5.05E+03 5.13E+03
47.962399 5.26E+03 5.15E+03
47.981838 5.20E+03 5.17E+03
48.001278 5.26E+03 5.19E+03
48.020718 5.14E+03 5.22E+03
48.040157 5.25E+03 5.26E+03
48.059597 5.45E+03 5.30E+03
48.079041 5.26E+03 5.34E+03
48.09848 5.40E+03 5.39E+03
48.11792 5.52E+03 5.45E+03
48.13736 5.62E+03 5.51E+03
48.156799 5.72E+03 5.58E+03
48.176239 5.83E+03 5.66E+03
48.195679 5.81E+03 5.74E+03
48.215118 5.94E+03 5.83E+03
48.234558 6.07E+03 5.93E+03
48.253998 6.20E+03 6.03E+03
48.273438 6.13E+03 6.12E+03
48.292877 6.31E+03 6.22E+03
48.312321 6.43E+03 6.30E+03
48.33176 6.44E+03 6.38E+03
48.3512 6.55E+03 6.44E+03
48.37064 6.58E+03 6.48E+03
48.390079 6.57E+03 6.50E+03
48.409519 6.58E+03 6.50E+03
48.428959 6.56E+03 6.48E+03
48.448399 6.53E+03 6.45E+03
48.467838 6.61E+03 6.39E+03
48.487278 6.32E+03 6.33E+03
48.506718 6.17E+03 6.25E+03
48.526157 6.11E+03 6.16E+03
48.545597 6.00E+03 6.07E+03
48.565041 5.87E+03 5.98E+03
48.58448 5.84E+03 5.88E+03
48.60392 5.73E+03 5.79E+03
48.62336 5.71E+03 5.70E+03
48.642799 5.42E+03 5.61E+03
48.662239 5.57E+03 5.53E+03
48.681679 5.35E+03 5.46E+03
48.701118 5.20E+03 5.39E+03
48.720558 5.10E+03 5.33E+03
48.739998 5.12E+03 5.28E+03
48.759438 5.06E+03 5.23E+03
48.778877 5.12E+03 5.19E+03
48.798321 4.98E+03 5.15E+03
48.81776 4.89E+03 5.11E+03
48.8372 5.06E+03 5.08E+03
48.85664 4.88E+03 5.06E+03
48.87608 4.82E+03 5.03E+03
48.895519 4.85E+03 5.01E+03
48.914959 4.96E+03 4.99E+03
48.934399 4.80E+03 4.98E+03
48.953838 4.90E+03 4.96E+03
48.973278 4.88E+03 4.95E+03
48.992718 4.97E+03 4.94E+03
49.012157 4.72E+03 4.93E+03
49.031597 4.82E+03 4.93E+03
49.051041 4.74E+03 4.92E+03
49.07048 4.94E+03 4.91E+03
49.08992 4.66E+03 4.90E+03
49.10936 4.83E+03 4.89E+03
49.128799 4.74E+03 4.89E+03
49.148239 4.86E+03 4.89E+03
49.167679 4.74E+03 4.88E+03
49.187119 4.89E+03 4.88E+03
49.206558 4.89E+03 4.87E+03
49.225998 4.83E+03 4.87E+03
49.245438 4.78E+03 4.86E+03
49.264877 4.79E+03 4.86E+03
49.284317 4.78E+03 4.86E+03
49.303761 4.85E+03 4.85E+03
49.3232 4.74E+03 4.85E+03
49.34264 4.63E+03 4.85E+03
49.36208 4.73E+03 4.84E+03
49.381519 4.78E+03 4.84E+03
49.400959 4.73E+03 4.84E+03
49.420399 4.78E+03 4.84E+03
49.439838 4.78E+03 4.83E+03
49.459278 4.76E+03 4.83E+03
49.478718 4.87E+03 4.83E+03
49.498158 4.75E+03 4.83E+03
49.517597 4.75E+03 4.83E+03
49.537041 4.73E+03 4.83E+03
49.55648 4.62E+03 4.82E+03
49.57592 4.77E+03 4.82E+03
49.59536 4.62E+03 4.82E+03
49.614799 4.79E+03 4.82E+03
49.634239 4.65E+03 4.82E+03
49.653679 4.72E+03 4.82E+03
49.673119 4.70E+03 4.82E+03
49.692558 4.72E+03 4.82E+03
49.711998 4.68E+03 4.81E+03
49.731438 4.81E+03 4.81E+03
49.750877 4.68E+03 4.81E+03
49.770317 4.69E+03 4.81E+03
49.789761 4.58E+03 4.81E+03
49.8092 4.63E+03 4.81E+03
49.82864 4.75E+03 4.81E+03
49.84808 4.86E+03 4.81E+03
49.867519 4.62E+03 4.81E+03
49.886959 4.72E+03 4.81E+03
49.906399 4.71E+03 4.81E+03
49.925838 4.65E+03 4.81E+03
49.945278 4.60E+03 4.81E+03
49.964718 4.61E+03 4.81E+03
49.984158 4.72E+03 4.81E+03
50.003597 4.75E+03 4.81E+03
50.023037 4.71E+03 4.81E+03
50.04248 4.76E+03 4.81E+03
50.06192 4.77E+03 4.80E+03
50.08136 4.78E+03 4.80E+03
50.1008 4.65E+03 4.80E+03
50.120239 4.70E+03 4.80E+03
50.139679 4.73E+03 4.80E+03
50.159119 4.63E+03 4.80E+03
50.178558 4.70E+03 4.80E+03
50.197998 4.78E+03 4.80E+03
50.217438 4.71E+03 4.80E+03
50.236877 4.62E+03 4.80E+03
50.256317 4.74E+03 4.81E+03
50.275761 4.77E+03 4.81E+03
50.2952 4.62E+03 4.81E+03
50.31464 4.67E+03 4.81E+03
50.33408 4.70E+03 4.81E+03
50.353519 4.74E+03 4.81E+03
50.372959 4.71E+03 4.81E+03
50.392399 4.68E+03 4.81E+03
50.411839 4.73E+03 4.81E+03
50.431278 4.77E+03 4.81E+03
50.450718 4.77E+03 4.81E+03
50.470158 4.75E+03 4.81E+03
50.489597 4.66E+03 4.81E+03
50.509037 4.71E+03 4.81E+03
50.528481 4.76E+03 4.81E+03
50.54792 4.66E+03 4.81E+03
50.56736 4.70E+03 4.81E+03
50.5868 4.69E+03 4.81E+03
50.606239 4.85E+03 4.81E+03
50.625679 4.64E+03 4.81E+03
50.645119 4.79E+03 4.81E+03
50.664558 4.72E+03 4.81E+03
50.683998 4.68E+03 4.81E+03
50.703438 4.68E+03 4.82E+03
50.722878 4.94E+03 4.82E+03
50.742317 4.76E+03 4.82E+03
50.761761 4.81E+03 4.82E+03
50.7812 4.77E+03 4.82E+03
50.80064 4.79E+03 4.82E+03
50.82008 4.76E+03 4.82E+03
50.83952 4.78E+03 4.82E+03
50.858959 4.71E+03 4.82E+03
50.878399 4.97E+03 4.82E+03
50.897839 4.87E+03 4.82E+03
50.917278 4.79E+03 4.83E+03
50.936718 4.73E+03 4.83E+03
50.956158 4.74E+03 4.83E+03
50.975597 4.79E+03 4.83E+03
50.995037 4.67E+03 4.83E+03
51.014481 4.71E+03 4.83E+03
51.03392 4.84E+03 4.83E+03
51.05336 4.80E+03 4.83E+03
51.0728 4.66E+03 4.84E+03
51.092239 4.79E+03 4.84E+03
51.111679 4.93E+03 4.84E+03
51.131119 4.71E+03 4.84E+03
51.150558 4.60E+03 4.84E+03
51.169998 4.82E+03 4.84E+03
51.189438 4.73E+03 4.83E+03
51.208878 4.91E+03 4.84E+03
51.228317 4.69E+03 4.84E+03
51.247757 4.79E+03 4.84E+03
51.2672 4.62E+03 4.84E+03
51.28664 4.67E+03 4.84E+03
51.30608 4.79E+03 4.84E+03
51.32552 4.80E+03 4.84E+03
51.344959 4.82E+03 4.85E+03
51.364399 4.88E+03 4.85E+03
51.383839 4.80E+03 4.85E+03
51.403278 4.69E+03 4.85E+03
51.422718 4.89E+03 4.86E+03
51.442158 4.75E+03 4.86E+03
51.461597 4.71E+03 4.86E+03
51.481037 4.86E+03 4.86E+03
51.500481 4.78E+03 4.87E+03
51.51992 4.74E+03 4.87E+03
51.53936 4.88E+03 4.87E+03
51.5588 4.87E+03 4.88E+03
51.578239 4.78E+03 4.88E+03
51.597679 4.94E+03 4.88E+03
51.617119 4.71E+03 4.89E+03
51.636559 4.85E+03 4.89E+03
51.655998 4.84E+03 4.90E+03
51.675438 4.91E+03 4.90E+03
51.694878 4.95E+03 4.91E+03
51.714317 4.90E+03 4.91E+03
51.733757 4.86E+03 4.91E+03
51.753201 4.93E+03 4.92E+03
51.77264 4.87E+03 4.92E+03
51.79208 4.87E+03 4.93E+03
51.81152 4.89E+03 4.94E+03
51.830959 4.87E+03 4.94E+03
51.850399 4.95E+03 4.95E+03
51.869839 4.96E+03 4.96E+03
51.889278 5.09E+03 4.96E+03
51.908718 5.03E+03 4.97E+03
51.928158 5.03E+03 4.98E+03
51.947598 5.04E+03 4.98E+03
51.967037 5.03E+03 4.99E+03
51.986481 5.00E+03 5.00E+03
52.00592 4.94E+03 5.01E+03
52.02536 5.04E+03 5.02E+03
52.0448 5.22E+03 5.03E+03
52.06424 5.02E+03 5.04E+03
52.083679 5.25E+03 5.06E+03
52.103119 5.28E+03 5.07E+03
52.122559 5.23E+03 5.08E+03
52.141998 5.17E+03 5.10E+03
52.161438 5.31E+03 5.11E+03
52.180878 5.37E+03 5.13E+03
52.200317 5.14E+03 5.15E+03
52.219757 5.40E+03 5.17E+03
52.239201 5.40E+03 5.19E+03
52.25864 5.31E+03 5.21E+03
52.27808 5.48E+03 5.23E+03
52.29752 5.48E+03 5.26E+03
52.316959 5.59E+03 5.29E+03
52.336399 5.71E+03 5.32E+03
52.355839 5.75E+03 5.36E+03
52.375278 5.70E+03 5.40E+03
52.394718 5.89E+03 5.45E+03
52.414158 5.95E+03 5.50E+03
52.433598 5.99E+03 5.56E+03
52.453037 6.12E+03 5.62E+03
52.472477 6.15E+03 5.70E+03
52.49192 6.35E+03 5.78E+03
52.51136 6.34E+03 5.87E+03
52.5308 6.71E+03 5.98E+03
52.55024 6.80E+03 6.10E+03
52.569679 6.82E+03 6.24E+03
52.589119 7.02E+03 6.39E+03
52.608559 7.25E+03 6.55E+03
52.627998 7.20E+03 6.74E+03
52.647438 7.50E+03 6.94E+03
52.666878 7.60E+03 7.16E+03
52.686317 7.97E+03 7.40E+03
52.705757 8.14E+03 7.66E+03
52.725201 8.35E+03 7.92E+03
52.74464 8.46E+03 8.19E+03
52.76408 8.80E+03 8.47E+03
52.78352 9.03E+03 8.73E+03
52.802959 9.14E+03 8.97E+03
52.822399 9.14E+03 9.19E+03
52.841839 9.37E+03 9.36E+03
52.861279 9.33E+03 9.48E+03
52.880718 9.52E+03 9.56E+03
52.900158 9.64E+03 9.57E+03
52.919598 9.53E+03 9.54E+03
52.939037 9.54E+03 9.47E+03
52.958477 9.22E+03 9.35E+03
52.977921 9.36E+03 9.20E+03
52.99736 9.12E+03 9.02E+03
53.0168 9.08E+03 8.81E+03
53.03624 8.74E+03 8.59E+03
53.055679 8.82E+03 8.35E+03
53.075119 8.68E+03 8.11E+03
53.094559 8.46E+03 7.87E+03
53.113998 8.20E+03 7.64E+03
53.133438 8.13E+03 7.42E+03
53.152878 7.78E+03 7.21E+03
53.172318 7.62E+03 7.02E+03
53.191757 7.43E+03 6.85E+03
53.211197 7.22E+03 6.69E+03
53.23064 7.02E+03 6.55E+03
53.25008 6.89E+03 6.43E+03
53.26952 6.78E+03 6.32E+03
53.28896 6.78E+03 6.23E+03
53.308399 6.56E+03 6.15E+03
53.327839 6.43E+03 6.09E+03
53.347279 6.42E+03 6.03E+03
53.366718 6.33E+03 5.99E+03
53.386158 6.41E+03 5.95E+03
53.405598 6.25E+03 5.93E+03
53.425037 6.08E+03 5.91E+03
53.444477 6.14E+03 5.90E+03
53.463921 6.09E+03 5.90E+03
53.48336 6.02E+03 5.91E+03
53.5028 6.04E+03 5.92E+03
53.52224 6.05E+03 5.94E+03
53.541679 6.11E+03 5.97E+03
53.561119 6.28E+03 6.01E+03
53.580559 6.11E+03 6.06E+03
53.599998 6.11E+03 6.12E+03
53.619438 6.20E+03 6.19E+03
53.638878 6.22E+03 6.27E+03
53.658318 6.33E+03 6.37E+03
53.677757 6.47E+03 6.48E+03
53.697197 6.66E+03 6.61E+03
53.71664 6.79E+03 6.76E+03
53.73608 7.03E+03 6.93E+03
53.75552 7.27E+03 7.12E+03
53.77496 7.59E+03 7.34E+03
53.794399 7.84E+03 7.58E+03
53.813839 8.14E+03 7.85E+03
53.833279 8.38E+03 8.14E+03
53.852718 8.52E+03 8.46E+03
53.872158 9.10E+03 8.80E+03
53.891598 9.41E+03 9.17E+03
53.911037 9.88E+03 9.55E+03
53.930477 1.02E+04 9.93E+03
53.949921 1.08E+04 1.03E+04
53.96936 1.10E+04 1.07E+04
53.9888 1.12E+04 1.10E+04
54.00824 1.17E+04 1.13E+04
54.027679 1.18E+04 1.15E+04
54.047119 1.20E+04 1.17E+04
54.066559 1.21E+04 1.18E+04
54.085999 1.21E+04 1.18E+04
54.105438 1.21E+04 1.18E+04
54.124878 1.23E+04 1.17E+04
54.144318 1.18E+04 1.15E+04
54.163757 1.17E+04 1.14E+04
54.183197 1.15E+04 1.12E+04
54.202641 1.11E+04 1.09E+04
54.22208 1.10E+04 1.06E+04
54.24152 1.07E+04 1.04E+04
54.26096 1.03E+04 1.01E+04
54.280399 1.00E+04 9.75E+03
54.299839 9.65E+03 9.44E+03
54.319279 9.34E+03 9.14E+03
54.338718 9.07E+03 8.84E+03
54.358158 8.67E+03 8.55E+03
54.377598 8.29E+03 8.27E+03
54.397038 7.98E+03 8.02E+03
54.416477 7.79E+03 7.78E+03
54.435917 7.71E+03 7.55E+03
54.45536 7.41E+03 7.33E+03
54.4748 7.16E+03 7.12E+03
54.49424 7.07E+03 6.94E+03
54.51368 6.77E+03 6.76E+03
54.533119 6.81E+03 6.60E+03
54.552559 6.44E+03 6.46E+03
54.571999 6.37E+03 6.33E+03
54.591438 6.22E+03 6.21E+03
54.610878 6.05E+03 6.10E+03
54.630318 5.98E+03 6.00E+03
54.649757 5.84E+03 5.92E+03
54.669197 5.78E+03 5.84E+03
54.688641 5.85E+03 5.77E+03
54.70808 5.63E+03 5.71E+03
54.72752 5.65E+03 5.65E+03
54.74696 5.52E+03 5.60E+03
54.766399 5.55E+03 5.56E+03
54.785839 5.55E+03 5.52E+03
54.805279 5.48E+03 5.48E+03
54.824718 5.31E+03 5.45E+03
54.844158 5.43E+03 5.43E+03
54.863598 5.37E+03 5.40E+03
54.883038 5.41E+03 5.38E+03
54.902477 5.20E+03 5.36E+03
54.921917 5.25E+03 5.35E+03
54.94136 5.38E+03 5.34E+03
54.9608 5.17E+03 5.33E+03
54.98024 5.29E+03 5.32E+03
54.99968 5.17E+03 5.32E+03
55.019119 5.29E+03 5.31E+03
55.038559 5.15E+03 5.31E+03
55.057999 5.19E+03 5.32E+03
55.077438 5.24E+03 5.32E+03
55.096878 5.16E+03 5.33E+03
55.116318 5.30E+03 5.34E+03
55.135757 5.19E+03 5.35E+03
55.155197 5.19E+03 5.36E+03
55.174637 5.22E+03 5.37E+03
55.19408 5.21E+03 5.37E+03
55.21352 5.18E+03 5.38E+03
55.23296 5.25E+03 5.38E+03
55.252399 5.27E+03 5.38E+03
55.271839 5.18E+03 5.38E+03
55.291279 5.19E+03 5.38E+03
55.310719 5.26E+03 5.37E+03
55.330158 5.07E+03 5.35E+03
55.349598 5.25E+03 5.34E+03
55.369038 5.09E+03 5.32E+03
55.388477 5.19E+03 5.30E+03
55.407917 5.01E+03 5.28E+03
55.427361 5.24E+03 5.26E+03
55.4468 5.09E+03 5.23E+03
55.46624 5.12E+03 5.21E+03
55.48568 5.00E+03 5.19E+03
55.505119 5.13E+03 5.17E+03
55.524559 5.07E+03 5.15E+03
55.543999 4.91E+03 5.13E+03
55.563438 5.09E+03 5.11E+03
55.582878 5.03E+03 5.09E+03
55.602318 4.87E+03 5.07E+03
55.621758 4.87E+03 5.06E+03
55.641197 4.91E+03 5.04E+03
55.660637 4.97E+03 5.03E+03
55.68008 4.95E+03 5.02E+03
55.69952 4.90E+03 5.01E+03
55.71896 4.93E+03 5.00E+03
55.7384 4.94E+03 4.99E+03
55.757839 4.87E+03 4.98E+03
55.777279 4.86E+03 4.98E+03
55.796719 4.80E+03 4.97E+03
55.816158 4.88E+03 4.96E+03
55.835598 4.72E+03 4.96E+03
55.855038 4.78E+03 4.95E+03
55.874477 4.71E+03 4.95E+03
55.893917 4.91E+03 4.94E+03
55.913361 4.96E+03 4.94E+03
55.9328 4.71E+03 4.94E+03
55.95224 4.77E+03 4.93E+03
55.97168 4.76E+03 4.93E+03
55.991119 4.74E+03 4.93E+03
56.010559 4.79E+03 4.92E+03
56.029999 4.81E+03 4.92E+03
56.049438 4.74E+03 4.92E+03
56.068878 4.70E+03 4.91E+03
56.088318 4.81E+03 4.91E+03
56.107758 4.73E+03 4.91E+03
56.127197 4.65E+03 4.91E+03
56.146637 4.82E+03 4.91E+03
56.16608 4.66E+03 4.90E+03
56.18552 4.80E+03 4.90E+03
56.20496 4.84E+03 4.90E+03
56.2244 4.88E+03 4.90E+03
56.243839 4.63E+03 4.90E+03
56.263279 4.74E+03 4.90E+03
56.282719 4.77E+03 4.89E+03
56.302158 4.64E+03 4.89E+03
56.321598 4.67E+03 4.89E+03
56.341038 4.65E+03 4.89E+03
56.360477 4.76E+03 4.89E+03
56.379917 4.72E+03 4.89E+03
56.399357 4.68E+03 4.89E+03
56.4188 4.65E+03 4.88E+03
56.43824 4.69E+03 4.88E+03
56.45768 4.64E+03 4.88E+03
56.477119 4.63E+03 4.88E+03
56.496559 4.92E+03 4.88E+03
56.515999 4.62E+03 4.88E+03
56.535439 4.79E+03 4.88E+03
56.554878 4.73E+03 4.88E+03
56.574318 4.70E+03 4.88E+03
56.593758 4.68E+03 4.88E+03
56.613197 4.79E+03 4.88E+03
56.632637 4.66E+03 4.87E+03
56.652081 4.72E+03 4.87E+03
56.67152 4.67E+03 4.87E+03
56.69096 4.53E+03 4.87E+03
56.7104 4.68E+03 4.87E+03
56.729839 4.69E+03 4.87E+03
56.749279 4.67E+03 4.87E+03
56.768719 4.62E+03 4.87E+03
56.788158 4.67E+03 4.87E+03
56.807598 4.81E+03 4.87E+03
56.827038 4.69E+03 4.87E+03
56.846478 4.66E+03 4.87E+03
56.865917 4.77E+03 4.87E+03
56.885357 4.53E+03 4.87E+03
56.9048 4.72E+03 4.87E+03
56.92424 4.64E+03 4.87E+03
56.94368 4.73E+03 4.87E+03
56.96312 4.61E+03 4.87E+03
56.982559 4.82E+03 4.87E+03
57.001999 4.80E+03 4.87E+03
57.021439 4.81E+03 4.87E+03
57.040878 4.63E+03 4.87E+03
57.060318 4.63E+03 4.87E+03
57.079758 4.71E+03 4.87E+03
57.099197 4.58E+03 4.87E+03
57.118637 4.71E+03 4.87E+03
57.138077 4.64E+03 4.87E+03
57.15752 4.69E+03 4.87E+03
57.17696 4.60E+03 4.87E+03
57.1964 4.68E+03 4.87E+03
57.215839 4.65E+03 4.87E+03
57.235279 4.84E+03 4.87E+03
57.254719 4.65E+03 4.87E+03
57.274158 4.67E+03 4.87E+03
57.293598 4.78E+03 4.87E+03
57.313038 4.69E+03 4.87E+03
57.332478 4.62E+03 4.87E+03
57.351917 4.65E+03 4.87E+03
57.371357 4.60E+03 4.87E+03
57.3908 4.79E+03 4.87E+03
57.41024 4.76E+03 4.87E+03
57.42968 4.83E+03 4.87E+03
57.44912 4.85E+03 4.87E+03
57.468559 4.83E+03 4.87E+03
57.487999 4.70E+03 4.87E+03
57.507439 4.82E+03 4.88E+03
57.526878 4.66E+03 4.88E+03
57.546318 4.83E+03 4.88E+03
57.565758 4.78E+03 4.88E+03
57.585197 4.64E+03 4.88E+03
57.604637 4.80E+03 4.88E+03
57.624077 4.69E+03 4.88E+03
57.64352 4.87E+03 4.88E+03
57.66296 4.80E+03 4.88E+03
57.6824 4.68E+03 4.89E+03
57.701839 4.67E+03 4.89E+03
57.721279 4.73E+03 4.89E+03
57.740719 4.73E+03 4.89E+03
57.760159 4.70E+03 4.89E+03
57.779598 4.63E+03 4.89E+03
57.799038 4.76E+03 4.90E+03
57.818478 4.78E+03 4.90E+03
57.837917 4.76E+03 4.90E+03
57.857357 4.66E+03 4.90E+03
57.876801 4.70E+03 4.90E+03
57.89624 4.73E+03 4.90E+03
57.91568 4.88E+03 4.91E+03
57.93512 4.73E+03 4.91E+03
57.954559 4.87E+03 4.91E+03
57.973999 4.80E+03 4.91E+03
57.993439 4.79E+03 4.92E+03
58.012878 4.86E+03 4.92E+03
58.032318 4.85E+03 4.92E+03
58.051758 4.69E+03 4.93E+03
58.071198 4.76E+03 4.93E+03
58.090637 4.90E+03 4.93E+03
58.110077 4.74E+03 4.94E+03
58.12952 4.87E+03 4.94E+03
58.14896 4.84E+03 4.95E+03
58.1684 4.97E+03 4.95E+03
58.18784 4.78E+03 4.96E+03
58.207279 4.81E+03 4.96E+03
58.226719 4.92E+03 4.97E+03
58.246159 4.88E+03 4.97E+03
58.265598 4.85E+03 4.98E+03
58.285038 4.99E+03 4.98E+03
58.304478 4.89E+03 4.99E+03
58.323917 4.82E+03 5.00E+03
58.343357 4.86E+03 5.00E+03
58.362797 4.94E+03 5.01E+03
58.38224 5.00E+03 5.02E+03
58.40168 4.98E+03 5.03E+03
58.42112 4.94E+03 5.04E+03
58.440559 5.05E+03 5.05E+03
58.459999 4.90E+03 5.06E+03
58.479439 4.87E+03 5.07E+03
58.498878 4.91E+03 5.08E+03
58.518318 5.09E+03 5.09E+03
58.537758 5.02E+03 5.10E+03
58.557198 5.05E+03 5.11E+03
58.576637 4.90E+03 5.13E+03
58.596077 5.01E+03 5.14E+03
58.61552 5.11E+03 5.16E+03
58.63496 5.04E+03 5.17E+03
58.6544 5.09E+03 5.19E+03
58.67384 5.03E+03 5.21E+03
58.693279 5.18E+03 5.23E+03
58.712719 5.23E+03 5.25E+03
58.732159 5.17E+03 5.27E+03
58.751598 5.32E+03 5.29E+03
58.771038 5.31E+03 5.32E+03
58.790478 5.27E+03 5.34E+03
58.809917 5.45E+03 5.37E+03
58.829357 5.29E+03 5.40E+03
58.848797 5.33E+03 5.44E+03
58.86824 5.47E+03 5.47E+03
58.88768 5.55E+03 5.51E+03
58.90712 5.66E+03 5.56E+03
58.926559 5.76E+03 5.60E+03
58.945999 5.85E+03 5.65E+03
58.965439 5.85E+03 5.71E+03
58.984879 5.91E+03 5.77E+03
59.004318 6.02E+03 5.84E+03
59.023758 6.04E+03 5.91E+03
59.043198 6.22E+03 6.00E+03
59.062637 6.18E+03 6.09E+03
59.082077 6.35E+03 6.19E+03
59.101521 6.66E+03 6.31E+03
59.12096 6.76E+03 6.44E+03
59.1404 6.87E+03 6.60E+03
59.15984 7.19E+03 6.77E+03
59.179279 7.22E+03 6.96E+03
59.198719 7.58E+03 7.18E+03
59.218159 7.89E+03 7.42E+03
59.237598 8.22E+03 7.69E+03
59.257038 8.62E+03 8.00E+03
59.276478 8.77E+03 8.34E+03
59.295918 9.29E+03 8.72E+03
59.315357 9.65E+03 9.14E+03
59.334797 1.00E+04 9.59E+03
59.35424 1.06E+04 1.01E+04
59.37368 1.10E+04 1.06E+04
59.39312 1.14E+04 1.12E+04
59.41256 1.21E+04 1.18E+04
59.431999 1.24E+04 1.23E+04
59.451439 1.29E+04 1.29E+04
59.470879 1.32E+04 1.35E+04
59.490318 1.37E+04 1.40E+04
59.509758 1.40E+04 1.45E+04
59.529198 1.43E+04 1.48E+04
59.548637 1.44E+04 1.51E+04
59.568077 1.47E+04 1.52E+04
59.587517 1.46E+04 1.52E+04
59.60696 1.46E+04 1.52E+04
59.6264 1.47E+04 1.50E+04
59.64584 1.44E+04 1.48E+04
59.665279 1.41E+04 1.45E+04
59.684719 1.39E+04 1.41E+04
59.704159 1.36E+04 1.37E+04
59.723598 1.32E+04 1.32E+04
59.743038 1.25E+04 1.27E+04
59.762478 1.22E+04 1.22E+04
59.781918 1.18E+04 1.17E+04
59.801357 1.15E+04 1.12E+04
59.820797 1.10E+04 1.07E+04
59.84024 1.04E+04 1.02E+04
59.85968 1.00E+04 9.72E+03
59.87912 9.80E+03 9.29E+03
59.89856 9.30E+03 8.90E+03
59.917999 9.12E+03 8.55E+03
59.937439 8.86E+03 8.23E+03
59.956879 8.40E+03 7.95E+03
59.976318 8.20E+03 7.70E+03
59.995758 7.91E+03 7.48E+03
60.015198 7.88E+03 7.29E+03
60.034637 7.77E+03 7.13E+03
60.054077 7.56E+03 7.00E+03
60.073517 7.45E+03 6.89E+03
60.09296 7.37E+03 6.80E+03
60.1124 7.20E+03 6.73E+03
60.13184 7.14E+03 6.69E+03
60.151279 7.20E+03 6.66E+03
60.170719 7.11E+03 6.65E+03
60.190159 7.17E+03 6.66E+03
60.209599 7.28E+03 6.69E+03
60.229038 7.03E+03 6.73E+03
60.248478 7.11E+03 6.79E+03
60.267918 7.18E+03 6.86E+03
60.287357 7.10E+03 6.95E+03
60.306797 7.19E+03 7.05E+03
60.326237 7.31E+03 7.16E+03
60.34568 7.46E+03 7.27E+03
60.36512 7.39E+03 7.39E+03
60.38456 7.54E+03 7.50E+03
60.403999 7.71E+03 7.60E+03
60.423439 7.47E+03 7.69E+03
60.442879 7.70E+03 7.75E+03
60.462318 7.60E+03 7.79E+03
60.481758 7.53E+03 7.81E+03
60.501198 7.50E+03 7.79E+03
60.520638 7.67E+03 7.75E+03
60.540077 7.65E+03 7.69E+03
60.559517 7.51E+03 7.61E+03
60.57896 7.62E+03 7.52E+03
60.5984 7.42E+03 7.41E+03
60.61784 7.38E+03 7.28E+03
60.63728 7.30E+03 7.15E+03
60.656719 7.13E+03 7.01E+03
60.676159 7.22E+03 6.86E+03
60.695599 6.93E+03 6.71E+03
60.715038 6.90E+03 6.56E+03
60.734478 6.71E+03 6.41E+03
60.753918 6.68E+03 6.27E+03
60.773357 6.54E+03 6.14E+03
60.792797 6.45E+03 6.01E+03
60.812237 6.38E+03 5.90E+03
60.83168 6.34E+03 5.79E+03
60.85112 6.13E+03 5.69E+03
60.87056 5.97E+03 5.60E+03
60.889999 5.88E+03 5.52E+03
60.909439 5.93E+03 5.45E+03
60.928879 5.88E+03 5.38E+03
60.948318 5.61E+03 5.32E+03
60.967758 5.57E+03 5.27E+03
60.987198 5.41E+03 5.22E+03
61.006638 5.51E+03 5.18E+03
61.026077 5.41E+03 5.14E+03
61.045517 5.23E+03 5.10E+03
61.06496 5.34E+03 5.07E+03
61.0844 5.27E+03 5.04E+03
61.10384 5.21E+03 5.01E+03
61.12328 5.06E+03 4.99E+03
61.142719 5.03E+03 4.97E+03
61.162159 4.95E+03 4.95E+03
61.181599 5.06E+03 4.93E+03
61.201038 4.95E+03 4.91E+03
61.220478 4.90E+03 4.89E+03
61.239918 4.95E+03 4.88E+03
61.259357 4.71E+03 4.86E+03
61.278797 4.89E+03 4.85E+03
61.298237 4.72E+03 4.84E+03
61.31768 4.76E+03 4.82E+03
61.33712 4.70E+03 4.81E+03
61.35656 4.74E+03 4.80E+03
61.375999 4.74E+03 4.79E+03
61.395439 4.82E+03 4.78E+03
61.414879 4.75E+03 4.77E+03
61.434319 4.76E+03 4.76E+03
61.453758 4.58E+03 4.75E+03
61.473198 4.73E+03 4.74E+03
61.492638 4.73E+03 4.74E+03
61.512077 4.68E+03 4.73E+03
61.531517 4.62E+03 4.72E+03
61.550957 4.60E+03 4.71E+03
61.5704 4.64E+03 4.71E+03
61.58984 4.69E+03 4.70E+03
61.60928 4.56E+03 4.69E+03
61.628719 4.55E+03 4.69E+03
61.648159 4.49E+03 4.68E+03
61.667599 4.63E+03 4.68E+03
61.687038 4.49E+03 4.67E+03
61.706478 4.56E+03 4.67E+03
61.725918 4.54E+03 4.66E+03
61.745358 4.58E+03 4.66E+03
61.764797 4.56E+03 4.65E+03
61.784237 4.57E+03 4.65E+03
61.80368 4.56E+03 4.64E+03
61.82312 4.59E+03 4.64E+03
61.84256 4.45E+03 4.63E+03
61.862 4.49E+03 4.63E+03
61.881439 4.47E+03 4.63E+03
61.900879 4.53E+03 4.62E+03
61.920319 4.53E+03 4.62E+03
61.939758 4.48E+03 4.61E+03
61.959198 4.59E+03 4.61E+03
61.978638 4.48E+03 4.61E+03
61.998077 4.60E+03 4.60E+03
62.017517 4.38E+03 4.60E+03
62.036957 4.61E+03 4.60E+03
62.0564 4.40E+03 4.60E+03
62.07584 4.39E+03 4.59E+03
62.09528 4.40E+03 4.59E+03
62.114719 4.42E+03 4.59E+03
62.134159 4.50E+03 4.59E+03
62.153599 4.54E+03 4.59E+03
62.173038 4.38E+03 4.59E+03
62.192478 4.41E+03 4.58E+03
62.211918 4.35E+03 4.58E+03
62.231358 4.48E+03 4.58E+03
62.250797 4.45E+03 4.58E+03
62.270237 4.46E+03 4.58E+03
62.289677 4.55E+03 4.58E+03
62.30912 4.53E+03 4.57E+03
62.32856 4.37E+03 4.58E+03
62.348 4.41E+03 4.57E+03
62.367439 4.44E+03 4.57E+03
62.386879 4.36E+03 4.57E+03
62.406319 4.44E+03 4.57E+03
62.425758 4.38E+03 4.57E+03
62.445198 4.39E+03 4.57E+03
62.464638 4.29E+03 4.58E+03
62.484077 4.43E+03 4.58E+03
62.503517 4.42E+03 4.58E+03
62.522957 4.62E+03 4.58E+03
62.5424 4.45E+03 4.58E+03
62.56184 4.46E+03 4.58E+03
62.58128 4.50E+03 4.59E+03
62.600719 4.46E+03 4.59E+03
62.620159 4.44E+03 4.59E+03
62.639599 4.38E+03 4.60E+03
62.659039 4.55E+03 4.60E+03
62.678478 4.63E+03 4.61E+03
62.697918 4.47E+03 4.61E+03
62.717358 4.58E+03 4.62E+03
62.736797 4.61E+03 4.63E+03
62.756237 4.64E+03 4.64E+03
62.775677 4.69E+03 4.65E+03
62.79512 4.72E+03 4.66E+03
62.81456 4.64E+03 4.68E+03
62.834 4.74E+03 4.70E+03
62.853439 4.74E+03 4.72E+03
62.872879 4.79E+03 4.74E+03
62.892319 4.93E+03 4.76E+03
62.911758 4.92E+03 4.79E+03
62.931198 4.78E+03 4.83E+03
62.950638 4.85E+03 4.86E+03
62.970078 4.99E+03 4.90E+03
62.989517 4.94E+03 4.95E+03
63.008957 5.07E+03 5.00E+03
63.0284 5.17E+03 5.06E+03
63.04784 5.24E+03 5.12E+03
63.06728 5.24E+03 5.19E+03
63.08672 5.41E+03 5.27E+03
63.106159 5.34E+03 5.35E+03
63.125599 5.52E+03 5.43E+03
63.145039 5.47E+03 5.52E+03
63.164478 5.59E+03 5.60E+03
63.183918 5.61E+03 5.69E+03
63.203358 5.71E+03 5.77E+03
63.222797 5.85E+03 5.84E+03
63.242237 5.94E+03 5.90E+03
63.261677 5.94E+03 5.94E+03
63.28112 5.89E+03 5.97E+03
63.30056 5.78E+03 5.98E+03
63.32 5.98E+03 5.98E+03
63.339439 5.75E+03 5.96E+03
63.358879 5.78E+03 5.93E+03
63.378319 5.84E+03 5.90E+03
63.397758 5.81E+03 5.85E+03
63.417198 5.82E+03 5.79E+03
63.436638 5.65E+03 5.73E+03
63.456078 5.71E+03 5.66E+03
63.475517 5.64E+03 5.58E+03
63.494957 5.48E+03 5.51E+03
63.514397 5.58E+03 5.43E+03
63.53384 5.43E+03 5.34E+03
63.55328 5.34E+03 5.27E+03
63.57272 5.21E+03 5.19E+03
63.592159 5.29E+03 5.12E+03
63.611599 5.23E+03 5.05E+03
63.631039 5.12E+03 4.98E+03
63.650478 4.96E+03 4.93E+03
63.669918 4.98E+03 4.87E+03
63.689358 5.01E+03 4.82E+03
63.708797 4.87E+03 4.78E+03
63.728237 4.83E+03 4.74E+03
63.747677 4.86E+03 4.70E+03
63.76712 4.88E+03 4.67E+03
63.78656 4.69E+03 4.64E+03
63.806 4.73E+03 4.62E+03
63.825439 4.73E+03 4.59E+03
63.844879 4.61E+03 4.57E+03
63.864319 4.57E+03 4.55E+03
63.883759 4.50E+03 4.54E+03
63.903198 4.56E+03 4.52E+03
63.922638 4.52E+03 4.51E+03
63.942078 4.41E+03 4.50E+03
63.961517 4.46E+03 4.48E+03
63.980957 4.46E+03 4.47E+03
64.000397 4.41E+03 4.46E+03
64.019836 4.46E+03 4.46E+03
64.039276 4.46E+03 4.45E+03
64.058716 4.44E+03 4.44E+03
64.078156 4.44E+03 4.43E+03
64.097595 4.32E+03 4.43E+03
64.117035 4.40E+03 4.42E+03
64.136482 4.42E+03 4.42E+03
64.155922 4.35E+03 4.41E+03
64.175362 4.42E+03 4.41E+03
64.194801 4.38E+03 4.40E+03
64.214241 4.36E+03 4.40E+03
64.233681 4.30E+03 4.39E+03
64.25312 4.43E+03 4.39E+03
64.27256 4.48E+03 4.39E+03
64.292 4.33E+03 4.38E+03
64.31144 4.37E+03 4.38E+03
64.330879 4.29E+03 4.38E+03
64.350319 4.36E+03 4.37E+03
64.369759 4.34E+03 4.37E+03
64.389198 4.28E+03 4.37E+03
64.408638 4.32E+03 4.37E+03
64.428078 4.34E+03 4.37E+03
64.447517 4.38E+03 4.37E+03
64.466957 4.33E+03 4.36E+03
64.486397 4.36E+03 4.36E+03
64.505836 4.36E+03 4.36E+03
64.525276 4.37E+03 4.36E+03
64.544716 4.29E+03 4.36E+03
64.564156 4.37E+03 4.36E+03
64.583595 4.34E+03 4.36E+03
64.603035 4.44E+03 4.36E+03
64.622482 4.44E+03 4.36E+03
64.641922 4.47E+03 4.37E+03
64.661362 4.38E+03 4.37E+03
64.680801 4.55E+03 4.37E+03
64.700241 4.42E+03 4.36E+03
64.719681 4.40E+03 4.36E+03
64.73912 4.35E+03 4.37E+03
64.75856 4.50E+03 4.37E+03
64.778 4.60E+03 4.38E+03
64.79744 4.56E+03 4.38E+03
64.816879 4.53E+03 4.39E+03
64.836319 4.54E+03 4.39E+03
64.855759 4.52E+03 4.40E+03
64.875198 4.48E+03 4.40E+03
64.894638 4.60E+03 4.41E+03
64.914078 4.49E+03 4.42E+03
64.933517 4.49E+03 4.44E+03
64.952957 4.60E+03 4.45E+03
64.972397 4.70E+03 4.47E+03
64.991837 4.70E+03 4.49E+03
65.011276 4.69E+03 4.51E+03
65.030716 4.75E+03 4.53E+03
65.050156 4.76E+03 4.56E+03
65.069595 4.83E+03 4.59E+03
65.089035 4.78E+03 4.63E+03
65.108475 4.82E+03 4.67E+03
65.127922 4.89E+03 4.71E+03
65.147362 5.04E+03 4.76E+03
65.166801 5.08E+03 4.81E+03
65.186241 5.12E+03 4.87E+03
65.205681 5.08E+03 4.93E+03
65.225121 5.04E+03 5.00E+03
65.24456 5.23E+03 5.08E+03
65.264 5.28E+03 5.16E+03
65.28344 5.25E+03 5.24E+03
65.302879 5.33E+03 5.32E+03
65.322319 5.33E+03 5.40E+03
65.341759 5.51E+03 5.48E+03
65.361198 5.59E+03 5.54E+03
65.380638 5.54E+03 5.60E+03
65.400078 5.44E+03 5.65E+03
65.419518 5.59E+03 5.68E+03
65.438957 5.67E+03 5.70E+03
65.458397 5.55E+03 5.70E+03
65.477837 5.47E+03 5.69E+03
65.497276 5.51E+03 5.67E+03
65.516716 5.63E+03 5.64E+03
65.536156 5.61E+03 5.60E+03
65.555595 5.39E+03 5.55E+03
65.575035 5.54E+03 5.49E+03
65.594475 5.57E+03 5.43E+03
65.613922 5.38E+03 5.37E+03
65.633362 5.35E+03 5.30E+03
65.652802 5.28E+03 5.23E+03
65.672241 5.40E+03 5.15E+03
65.691681 5.27E+03 5.08E+03
65.711121 5.28E+03 5.01E+03
65.73056 5.20E+03 4.94E+03
65.75 5.04E+03 4.87E+03
65.76944 5.02E+03 4.81E+03
65.788879 4.85E+03 4.76E+03
65.808319 4.93E+03 4.70E+03
65.827759 4.77E+03 4.66E+03
65.847198 4.85E+03 4.61E+03
65.866638 4.81E+03 4.58E+03
65.886078 4.72E+03 4.54E+03
65.905518 4.58E+03 4.51E+03
65.924957 4.62E+03 4.48E+03
65.944397 4.59E+03 4.46E+03
65.963837 4.66E+03 4.44E+03
65.983276 4.62E+03 4.42E+03
66.002716 4.51E+03 4.40E+03
66.022156 4.47E+03 4.38E+03
66.041595 4.51E+03 4.37E+03
66.061035 4.52E+03 4.36E+03
66.080475 4.46E+03 4.35E+03
66.099922 4.45E+03 4.34E+03
66.119362 4.37E+03 4.33E+03
66.138802 4.40E+03 4.32E+03
66.158241 4.19E+03 4.31E+03
66.177681 4.29E+03 4.31E+03
66.197121 4.36E+03 4.30E+03
66.21656 4.39E+03 4.30E+03
66.236 4.41E+03 4.29E+03
66.25544 4.33E+03 4.29E+03
66.274879 4.38E+03 4.29E+03
66.294319 4.35E+03 4.28E+03
66.313759 4.34E+03 4.28E+03
66.333199 4.28E+03 4.28E+03
66.352638 4.28E+03 4.28E+03
66.372078 4.27E+03 4.28E+03
66.391518 4.21E+03 4.28E+03
66.410957 4.30E+03 4.28E+03
66.430397 4.35E+03 4.28E+03
66.449837 4.31E+03 4.28E+03
66.469276 4.23E+03 4.28E+03
66.488716 4.29E+03 4.28E+03
66.508156 4.23E+03 4.28E+03
66.527596 4.23E+03 4.28E+03
66.547035 4.38E+03 4.28E+03
66.566475 4.19E+03 4.29E+03
66.585922 4.31E+03 4.29E+03
66.605362 4.36E+03 4.29E+03
66.624802 4.47E+03 4.30E+03
66.644241 4.26E+03 4.30E+03
66.663681 4.25E+03 4.31E+03
66.683121 4.35E+03 4.31E+03
66.70256 4.35E+03 4.32E+03
66.722 4.31E+03 4.32E+03
66.74144 4.33E+03 4.33E+03
66.76088 4.37E+03 4.34E+03
66.780319 4.34E+03 4.35E+03
66.799759 4.34E+03 4.36E+03
66.819199 4.40E+03 4.37E+03
66.838638 4.32E+03 4.38E+03
66.858078 4.33E+03 4.39E+03
66.877518 4.40E+03 4.41E+03
66.896957 4.41E+03 4.42E+03
66.916397 4.41E+03 4.44E+03
66.935837 4.45E+03 4.46E+03
66.955276 4.38E+03 4.48E+03
66.974716 4.51E+03 4.51E+03
66.994156 4.58E+03 4.54E+03
67.013596 4.52E+03 4.57E+03
67.033035 4.63E+03 4.60E+03
67.052475 4.58E+03 4.64E+03
67.071915 4.60E+03 4.68E+03
67.091362 4.77E+03 4.73E+03
67.110802 4.90E+03 4.79E+03
67.130241 4.83E+03 4.85E+03
67.149681 4.91E+03 4.92E+03
67.169121 5.06E+03 5.00E+03
67.18856 5.24E+03 5.08E+03
67.208 5.32E+03 5.18E+03
67.22744 5.34E+03 5.28E+03
67.24688 5.39E+03 5.39E+03
67.266319 5.65E+03 5.52E+03
67.285759 5.66E+03 5.65E+03
67.305199 5.71E+03 5.79E+03
67.324638 5.95E+03 5.93E+03
67.344078 6.05E+03 6.08E+03
67.363518 6.32E+03 6.23E+03
67.382957 6.34E+03 6.38E+03
67.402397 6.53E+03 6.52E+03
67.421837 6.58E+03 6.64E+03
67.441277 6.74E+03 6.75E+03
67.460716 6.86E+03 6.83E+03
67.480156 6.79E+03 6.88E+03
67.499596 6.81E+03 6.91E+03
67.519035 6.98E+03 6.91E+03
67.538475 6.83E+03 6.89E+03
67.557915 6.75E+03 6.85E+03
67.577362 6.64E+03 6.79E+03
67.596802 6.71E+03 6.72E+03
67.616241 6.54E+03 6.64E+03
67.635681 6.47E+03 6.55E+03
67.655121 6.45E+03 6.45E+03
67.674561 6.14E+03 6.34E+03
67.694 6.07E+03 6.22E+03
67.71344 5.92E+03 6.10E+03
67.73288 5.97E+03 5.97E+03
67.752319 5.75E+03 5.85E+03
67.771759 5.70E+03 5.73E+03
67.791199 5.61E+03 5.61E+03
67.810638 5.49E+03 5.50E+03
67.830078 5.36E+03 5.40E+03
67.849518 5.11E+03 5.31E+03
67.868958 5.16E+03 5.22E+03
67.888397 5.02E+03 5.15E+03
67.907837 5.02E+03 5.08E+03
67.927277 5.12E+03 5.02E+03
67.946716 4.89E+03 4.97E+03
67.966156 4.81E+03 4.93E+03
67.985596 4.79E+03 4.89E+03
68.005035 4.77E+03 4.86E+03
68.024475 4.67E+03 4.83E+03
68.043915 4.77E+03 4.81E+03
68.063362 4.68E+03 4.78E+03
68.082802 4.75E+03 4.77E+03
68.102242 4.83E+03 4.75E+03
68.121681 4.63E+03 4.73E+03
68.141121 4.76E+03 4.71E+03
68.160561 4.61E+03 4.69E+03
68.18 4.62E+03 4.68E+03
68.19944 4.66E+03 4.66E+03
68.21888 4.52E+03 4.64E+03
68.238319 4.50E+03 4.63E+03
68.257759 4.60E+03 4.61E+03
68.277199 4.58E+03 4.60E+03
68.296638 4.57E+03 4.58E+03
68.316078 4.52E+03 4.56E+03
68.335518 4.46E+03 4.55E+03
68.354958 4.56E+03 4.53E+03
68.374397 4.47E+03 4.52E+03
68.393837 4.52E+03 4.50E+03
68.413277 4.48E+03 4.49E+03
68.432716 4.47E+03 4.48E+03
68.452156 4.50E+03 4.46E+03
68.471596 4.33E+03 4.45E+03
68.491035 4.40E+03 4.44E+03
68.510475 4.41E+03 4.43E+03
68.529915 4.39E+03 4.43E+03
68.549362 4.29E+03 4.42E+03
68.568802 4.45E+03 4.42E+03
68.588242 4.43E+03 4.41E+03
68.607681 4.26E+03 4.41E+03
68.627121 4.42E+03 4.41E+03
68.646561 4.36E+03 4.41E+03
68.666 4.45E+03 4.41E+03
68.68544 4.33E+03 4.41E+03
68.70488 4.30E+03 4.42E+03
68.724319 4.27E+03 4.42E+03
68.743759 4.46E+03 4.43E+03
68.763199 4.27E+03 4.43E+03
68.782639 4.27E+03 4.44E+03
68.802078 4.48E+03 4.45E+03
68.821518 4.43E+03 4.46E+03
68.840958 4.40E+03 4.48E+03
68.860397 4.35E+03 4.49E+03
68.879837 4.48E+03 4.51E+03
68.899277 4.44E+03 4.53E+03
68.918716 4.45E+03 4.55E+03
68.938156 4.48E+03 4.57E+03
68.957596 4.53E+03 4.59E+03
68.977036 4.43E+03 4.62E+03
