# Supplementary material for: Dehydration synthesis and crystal structure of terbium oxychloride, TbOCl
Source: Acta Crystallogr E Crystallogr Commun. 2020 Apr 3;76(Pt 5):621–4. doi: 10.1107/S2056989020004387 (PMC7199267; doi:10.1107/S2056989020004387)
Supplement: Supplementary file 3 [file e-76-00621-Isup3.hkl]

data_I

_cell_length_a                           3.9279(2)
_cell_length_b                           3.9279(2)
_cell_length_c                           6.6556(5)
_cell_angle_alpha                        90
_cell_angle_beta                         90
_cell_angle_gamma                        90

loop_
 _space_group_symop_id
 _space_group_symop_operation_xyz
 1   x,y,z
 2   -x,-y,z
 3   -y+1/2,x+1/2,z
 4   y+1/2,-x+1/2,z
 5   -x+1/2,y+1/2,-z
 6   x+1/2,-y+1/2,-z
 7   y,x,-z
 8   -y,-x,-z
 9   -x+1/2,-y+1/2,-z
 10  x+1/2,y+1/2,-z
 11  y,-x,-z
 12  -y,x,-z
 13  x,-y,z
 14  -x,y,z
 15  -y+1/2,-x+1/2,z
 16  y+1/2,x+1/2,z


loop_
 _refln_index_h
 _refln_index_k
 _refln_index_l
 _refln_F_squared_calc
 _refln_F_squared_meas
 _refln_F_squared_sigma
 _refln_observed_status
 _refln_d_spacing
   0   0   1     2859.77     2093.23       38.26 o  6.655586
   1   0   1     6469.39     6385.01      105.01 o  3.382725
   0   0   2     2439.25     2468.84       41.22 o  3.327793
   1   1   0    15217.54    13514.78      237.54 o  2.777435
   1   1   1      597.22      628.09        8.77 o  2.563201
   1   0   2    13293.01    14212.64      252.83 o  2.539053
   0   0   3     5776.26     6541.00      139.92 o  2.218529
   1   1   2     4308.15     4724.30       85.31 o  2.132337
   2   0   0    16811.55    16868.47      301.34 o  1.963943
   1   0   3      341.49      306.62        6.77 o  1.931702
   2   0   1     1810.72     1815.83       35.96 o  1.883647
   1   1   3     7754.76     8457.78      143.57 o  1.733420
   2   1   1     4650.57     4879.05       79.02 o  1.698444
   2   0   2     1821.37     1908.79       31.53 o  1.691363
   0   0   4     2634.73     2103.54       65.65 o  1.663897
   2   1   2     8925.69     9004.17      157.81 o  1.553462
   1   0   4     6841.50     7435.87      129.36 o  1.532100
   2   0   3     4502.70     4519.34       84.34 o  1.470527
   1   1   4     3808.61     3921.81       86.77 o  1.427361
   2   2   0    11837.13    11556.79      217.03 o  1.388717
   2   1   3      234.79      223.94        5.03 o  1.377177
